# Supplementary material for: Investigating the utility of human melanoma cell lines as tumour models
Source: Oncotarget. 2017 Jan 2;8(6):10498–509. doi: 10.18632/oncotarget.14443 (PMC5354675; doi:10.18632/oncotarget.14443)
Supplement: Supplementary file 2 [file oncotarget-08-10498-s002.xlsx]

## Sheet: Sheet1
			Mean expression in Cell Lines (TPM)	Mean expression in Tumours (TPM)	Fold Change	Pearson's correlation coefficent
	Gene	Adjusted p value				with Stromal score	with Immune score	with Tumour Purity Score
1	PPIAL4C	1.67049e-224	0.0112315	6.18538	0.00181581	-0.154585	-0.201231	-0.19948
2	EIF5AL1	6.68621e-215	0.173904	43.1927	0.00402623	-0.0854996	-0.173606	-0.152596
3	EIF3CL	1.02895e-209	0.235814	383.026	0.000615661	-0.205049	-0.233152	-0.241691
4	RPL41	3.75864e-209	189.936	3439.62	0.05522	-0.150559	-0.202653	-0.198804
5	PPIAL4G	2.14385e-205	0.0501758	2.54856	0.0196879	-0.136199	-0.0993532	-0.122881
6	HNRNPA3P1	2.2083e-202	0.0943098	2.78139	0.0339074	0.0123202	-0.0796736	-0.0490273
7	GPR89A	6.94402e-197	0.261128	38.7529	0.00673829	-0.24327	-0.350259	-0.336702
8	PRR13	1.50881e-190	20.5625	157.854	0.130263	0.198179	0.409767	0.358699
9	WASH7P	2.32755e-189	0.403756	87.8467	0.00459614	-0.151969	-0.127113	-0.148136
10	RPSAP58	1.43163e-187	0.736146	574.029	0.00128242	-0.150024	-0.186742	-0.187793
11	TPM3	1.22855e-185	84.7429	588.451	0.14401	-0.0473648	0.0420171	0.00920654
12	LOC441089	2.22969e-185	0.200792	9.21478	0.0217903	0.00504627	-0.0948566	-0.06229
13	FAM21C	2.86596e-185	0.991873	26.7879	0.0370269	0.0786823	0.158455	0.139541
14	WASH2P	6.5743e-182	0.650137	25.99	0.0250148	-0.145894	-0.115595	-0.137849
15	FAM108A1	2.81928e-179	4.73002	47.4346	0.0997168	-0.0811105	-0.0192147	-0.0460773
16	RPSA	4.14598e-178	22.2416	581.21	0.0382677	-0.149447	-0.183071	-0.185068
17	SUMO1P3	6.09527e-178	0.887135	9.1524	0.0969292	-0.0182091	-0.0543753	-0.0443034
18	LOC643387	1.77611e-177	0.0827608	1.34827	0.061383	0.0413568	-0.04929	-0.0165877
19	ZBED1	4.86222e-177	0.283062	26.7638	0.0105763	0.169927	0.0201391	0.0828865
20	RPL10	1.96229e-175	54.7085	724.562	0.0755057	-0.102777	-0.0524115	-0.0774229
21	THOC3	1.97191e-175	0.238528	31.9541	0.00746473	-0.137283	-0.145571	-0.154675
22	PGAM1	4.17036e-175	12.8121	229.768	0.0557612	-0.0159698	-0.0305773	-0.0272479
23	LOC653566	4.53496e-175	0.579243	71.587	0.00809145	0.0494424	0.00694466	0.0248529
24	SERF1A	8.52531e-174	0.0103231	42.7413	0.000241525	-0.112096	-0.243614	-0.210921
25	RPS27A	7.39009e-173	99.7778	1230.68	0.0810753	-0.0971368	-0.135354	-0.131389
26	CXorf40A	1.51243e-171	2.76296	24.6833	0.111936	0.0559445	0.125035	0.107608
27	WASH5P	1.16498e-170	0.0386082	10.4209	0.00370487	-0.0495367	-0.0615466	-0.0619304
28	GTF2IP1	7.39752e-170	0.0448914	104.105	0.000431214	0.0474008	-0.182451	-0.104455
30	SMN2	4.51779e-169	0.0635943	53.0509	0.00119874	-0.0782836	-0.115995	-0.110576
31	SFRS17A	5.83856e-169	1.18418	23.0108	0.0514619	0.0423762	0.0786132	0.0705904
32	FAM35B	6.6186e-169	0.0055037	3.799	0.00144873	0.0246615	-0.0399577	-0.0170585
33	F8A1	7.33441e-169	0.0638977	16.1442	0.00395793	0.0312924	0.154005	0.117217
34	FAM21B	1.54458e-168	0.0205797	10.9092	0.00188646	0.065312	0.168888	0.141171
35	H3F3C	1.56115e-168	0.625933	29.7342	0.0210509	0.0849832	-0.0114582	0.0268481
36	NACAP1	1.31601e-165	0.484922	21.1474	0.0229305	-0.0684884	-0.184778	-0.153244
37	H3F3A	3.42945e-165	2.71836	236.692	0.0114848	-0.0445784	-0.0875403	-0.0775432
38	RPL23A	4.02431e-165	48.9156	395.405	0.12371	-0.154039	-0.200564	-0.198805
39	EEF1A1	6.62932e-165	23.1965	1841.79	0.0125945	0.0260235	-0.0152423	0.000261965
40	RPS29	2.28661e-163	407.433	3228.1	0.126214	-0.0735751	-0.0271867	-0.0484153
41	CBWD2	2.70989e-163	2.28656	22.1316	0.103317	-0.0154494	-0.0605014	-0.0473348
42	LSM12	5.13749e-163	4.79727	36.9406	0.129864	-0.0299784	-0.0608912	-0.0535181
43	CAMTA1	1.11845e-162	7.56629	50.9749	0.148432	-0.0611143	0.0298875	-0.00462284
44	WASH3P	6.3945e-161	0.530096	24.5317	0.0216086	-0.144952	-0.131783	-0.148446
45	PGAM4	2.85593e-160	0.0698181	3.29883	0.0211645	-0.0546182	-0.10509	-0.0935378
46	MAP1LC3B2	5.00886e-160	0.888523	42.4576	0.0209273	-0.0907003	-0.115723	-0.11545
47	PDIA3P	1.14102e-159	8.53779	123.003	0.0694112	0.161797	0.0400636	0.0930905
48	RABL2A	3.02583e-159	0.605417	9.03375	0.0670172	0.041002	-0.0309148	-0.00426741
49	TCEA1	9.53825e-159	4.68369	44.0739	0.106269	0.00941329	-0.100687	-0.0644656
50	FAM35B2	9.53825e-159	0.00803144	1.00072	0.00802568	0.025628	-0.0707115	-0.0375266
51	LOC644936	6.42417e-158	0.193278	2.88092	0.067089	0.303864	0.262578	0.301908
52	RPL18A	6.08328e-157	9.74582	518.031	0.0188132	-0.175095	-0.160622	-0.180288
53	POLR2J4	2.78246e-156	4.63508	34.1461	0.135743	-0.134719	-0.136502	-0.147478
54	UBE2MP1	3.94162e-156	1.54893	15.182	0.102024	-0.173188	-0.218465	-0.218749
55	TCEAL6	1.14072e-155	0.0129017	1.50518	0.0085715	0.0151432	-0.034993	-0.0175683
56	UQCRHL	1.30188e-155	7.37842	128.644	0.0573554	-0.363614	-0.297063	-0.349642
57	RPL28	8.03637e-155	172.607	1312.09	0.131552	-0.137063	-0.068472	-0.102285
58	GTF2IRD2	3.43593e-154	0.0463299	22.0371	0.00210236	-0.0814281	-0.190129	-0.162146
59	CBWD1	4.10146e-153	1.17069	26.5023	0.0441732	-0.0613386	-0.0942972	-0.0889546
60	LRRC37A	8.50003e-153	0.0362985	6.17876	0.00587472	0.0560793	0.0434479	0.0523186
61	HNRNPA1L2	1.30821e-152	7.08506	102.722	0.0689729	-0.0717177	-0.227066	-0.183246
62	RPS15	2.07435e-151	150.01	1495.82	0.100286	-0.260092	-0.173084	-0.223368
63	RGPD4	2.07435e-151	0.003025	1.20226	0.0025161	0.0858037	-0.0323832	0.0129879
64	SLC25A6	1.68575e-150	62.4475	957.588	0.0652134	-0.204839	-0.212472	-0.227578
65	C8orf30A	7.42943e-149	0.0766643	49.419	0.00155131	-0.13213	-0.202989	-0.191524
66	RPL23P8	3.25954e-148	0.517755	26.3092	0.0196796	-0.158847	-0.218162	-0.212701
67	EEF1G	1.00402e-146	80.6557	982.846	0.0820634	-0.145279	-0.231064	-0.215926
68	NOMO3	2.19602e-146	0.268725	31.8084	0.00844826	0.0733249	-0.113197	-0.0469153
69	RPL12	1.23663e-144	39.3791	1737.43	0.0226651	-0.207998	-0.179276	-0.206347
70	RWDD4A	6.70934e-144	1.71772	14.3164	0.119982	-0.0997224	-0.215278	-0.186658
71	YBX1	1.50498e-143	113.281	650.491	0.174148	-0.213187	-0.193533	-0.218131
72	LOC407835	1.73859e-143	0.757453	5.03704	0.150377	-0.0882485	-0.124663	-0.120516
73	GIYD2	6.30702e-143	0.0450784	51.2144	0.00088019	0.0198543	0.173228	0.125597
74	LOC442454	7.03591e-143	0.459099	15.44	0.0297344	-0.189466	-0.218865	-0.225652
75	FAM156A	7.11526e-143	0.840923	22.9128	0.036701	-0.0616146	-0.107907	-0.0982994
76	NOMO1	1.21549e-142	1.84308	114.683	0.0160711	0.0170965	-0.22492	-0.145609
77	RPL13	2.1595e-142	117.479	1605.75	0.0731615	-0.159983	-0.111655	-0.140916
78	NPIP	2.1875e-142	0.342189	26.2578	0.0130319	-0.0726887	-0.16709	-0.142957
79	FAM45B	3.89015e-142	0.111419	8.06231	0.0138197	-0.0604555	-0.121684	-0.107173
80	AIDA	4.56211e-141	4.19675	28.7156	0.146149	0.0832962	0.0829397	0.0901954
81	SULT1A3	2.85527e-140	0.344682	18.2507	0.018886	0.147143	0.144794	0.158164
82	LOC100288778	4.03969e-140	2.19897	31.5404	0.0697191	-0.0484181	-0.032564	-0.0418145
83	FAM128A	9.72649e-140	5.61005	97.8277	0.0573462	-0.225493	-0.129222	-0.179519
84	SDHAP1	2.27896e-139	0.79818	9.44306	0.0845256	-0.062133	-0.0808546	-0.0801595
85	TBC1D3	1.60202e-138	0.464335	12.0369	0.038576	-0.119677	-0.106424	-0.120947
86	FTHL3	5.94978e-138	0.497941	48.0928	0.0103538	0.0684838	0.203525	0.165959
87	ZNF322A	6.49695e-138	0.279498	16.7603	0.0166762	-0.108709	-0.211756	-0.187931
88	C7orf28B	4.11691e-137	0.323353	29.0436	0.0111334	-0.0446421	-0.137185	-0.111246
89	RPS17	5.00006e-137	1.79106	3808.18	0.000470318	-0.238112	-0.271899	-0.281445
90	RPL13AP3	1.14677e-136	0.023026	0.951577	0.0241977	-0.149468	-0.195193	-0.193299
91	LRRC37A2	4.90797e-136	0.184058	3.15529	0.0583331	0.0305955	0.0274066	0.0310553
92	TMEM183A	5.54359e-136	7.24797	47.2309	0.153458	-0.104452	-0.200005	-0.178225
93	ASMTL	5.10796e-135	2.48627	26.5458	0.0936596	0.174488	0.0913366	0.133041
94	CSNK2A1P	7.00873e-135	2.16284	30.0261	0.072032	-0.0414234	-0.218724	-0.165246
95	NACA2	9.46613e-135	0.949956	13.3822	0.0709867	-0.203313	-0.207431	-0.223537
96	LOC729020	1.30168e-134	0.102223	1.4589	0.0700687	-0.0578066	-0.215576	-0.169785
97	VDAC2	3.21713e-134	14.8199	79.7468	0.185837	-0.31416	-0.255406	-0.301237
98	RPS7	8.37734e-134	80.6793	868.882	0.0928542	-0.19718	-0.228127	-0.235077
99	RAB6C	1.64029e-133	0.0239712	1.07755	0.022246	0.0200185	-0.136539	-0.0844658
100	LOC728554	2.83487e-133	0.0633774	9.39502	0.00674585	-0.147586	-0.132687	-0.150132
101	LOC728640	3.57226e-133	0.0169612	1.10828	0.015304	-0.042791	-0.136098	-0.109754
102	SPCS2	3.57928e-133	1.93143	20.7722	0.0929816	0.0190529	0.00234625	0.00935341
103	C7orf28A	3.57928e-133	0.175417	44.1439	0.00397375	0.0373177	-0.120775	-0.0667249
104	NOTCH4	1.12438e-132	0.612922	11.0009	0.0557156	0.337462	0.0443585	0.167567
105	ARL17A	4.10753e-132	0.102072	4.73248	0.0215683	-0.0446777	0.0370599	0.00693857
106	ZNF26	5.0496e-132	0.215234	6.02487	0.0357243	-0.0579591	-0.150512	-0.125711
107	RPL15	4.46756e-131	101.641	686.003	0.148164	-0.177085	-0.234082	-0.23093
108	SPDYE8P	2.4328e-130	0.00979144	0.523836	0.0186918	-0.14421	-0.149549	-0.160195
109	RGPD3	8.90056e-130	0.00230279	2.45622	0.000937536	0.085631	-0.0836877	-0.0218847
110	FAM10A4	5.43448e-128	0.082767	23.4851	0.00352423	-0.127564	-0.28524	-0.245459
111	RPS2	4.1122e-127	254.445	1574.7	0.161584	-0.269448	-0.222311	-0.260573
112	NDUFC1	6.46309e-127	43.0487	202.926	0.21214	-0.13737	-0.0815101	-0.111254
113	COX6A1	1.79666e-126	77.4037	490.714	0.157737	-0.213633	-0.142551	-0.18373
114	LOC440354	3.50952e-126	0.526614	7.05113	0.0746851	-0.0960699	-0.0619401	-0.0811541
115	LOC150786	1.46956e-125	0.0358345	0.750326	0.0477586	0.00530607	-0.153433	-0.10192
116	RPL29	1.39122e-124	295.159	1693.78	0.174261	-0.292847	-0.245994	-0.28617
117	RPL6	6.84363e-124	96.6635	805.333	0.120029	-0.131284	-0.24396	-0.218972
118	LOC200030	1.74498e-123	0.16204	8.19162	0.0197812	-0.0743526	-0.196436	-0.163542
119	PMS2L5	7.26228e-123	0.903228	5.34447	0.169002	-0.111172	-0.241405	-0.209046
120	RPS3A	8.44159e-123	15.4136	451.26	0.0341569	-0.0885478	-0.168281	-0.150226
121	LOC401010	2.93695e-122	0.176536	1.73962	0.10148	-0.200451	-0.187289	-0.208707
122	FAM22D	3.95934e-122	0.023892	1.28724	0.0185607	0.0233678	-0.078747	-0.0438982
123	MGC21881	1.6112e-121	0.463493	12.3453	0.0375442	0.0251976	-0.171498	-0.10607
124	PNRC2	1.10327e-120	0.588181	48.9519	0.0120155	0.0836287	0.0642362	0.0776434
125	LOC285074	3.37277e-120	0.966254	6.36896	0.151713	0.0374796	-0.0297629	-0.00492099
126	RASA4P	5.19182e-120	0.361176	7.09888	0.0508779	0.233448	0.226566	0.248794
127	GTF2IRD2P1	5.7013e-120	0.0908845	6.85344	0.0132611	-0.0256558	-0.148721	-0.111336
128	ZNF322B	3.0262e-119	0.0170515	1.124	0.0151704	-0.0731902	-0.191843	-0.159953
129	ZNF84	4.0374e-119	0.243828	5.0709	0.0480838	0.00440108	-0.154526	-0.10303
130	PIPSL	8.91964e-119	0.747407	4.27316	0.174907	-0.199124	-0.257533	-0.255817
131	RNF5P1	9.52617e-119	0.765697	19.5084	0.0392495	-0.126199	-0.0916852	-0.113606
132	RPL17	2.07749e-118	108.972	760.247	0.143337	-0.157598	-0.226978	-0.218173
133	MCART2	4.44221e-118	0.0131151	0.362586	0.036171	-0.0238395	-0.0836503	-0.0664558
134	ANXA2P2	9.82976e-118	8.40781	337.977	0.0248769	0.125462	0.0619784	0.0931539
135	SFRS13A	1.23835e-116	10.4718	48.5048	0.215893	-0.0314162	-0.12968	-0.100767
136	GTF2H2C	2.91824e-116	0.430707	13.6737	0.031499	-0.0766283	-0.136891	-0.124077
137	VAMP7	1.63212e-115	6.5202	41.3448	0.157703	-0.0229578	-0.102759	-0.0790589
138	POM121	3.17842e-115	9.22838	56.8048	0.162458	-0.128038	-0.257513	-0.226844
139	LOC653501	4.0307e-115	0.00158185	2.28179	0.000693248	-0.0401779	-0.110471	-0.0913053
140	NOMO2	2.41358e-114	1.02279	48.7862	0.0209648	0.100241	-0.103616	-0.0294509
141	YPEL3	2.46613e-114	8.79505	75.8205	0.115998	0.212778	0.342357	0.318919
142	STAG3L3	2.24149e-113	0.245786	8.8671	0.0277188	-0.115672	-0.155949	-0.15291
143	RGPD6	7.36181e-113	0.00855049	3.56278	0.00239995	0.099486	-0.0648024	-0.00342964
144	TOP1P1	9.84258e-113	0.356738	3.05043	0.116947	0.0619394	-0.0612607	-0.0163229
145	AGAP4	1.44665e-110	0.0194571	4.26373	0.00456341	-0.0787394	-0.0132507	-0.0410657
146	PLVAP	3.89991e-110	0.0292488	68.4802	0.000427114	0.629215	0.272868	0.441431
147	LOC100133331	1.30073e-109	0.112011	1.75991	0.0636461	-0.0619111	0.00354651	-0.0228158
148	HNRNPA1	1.65875e-108	59.1854	294.398	0.201039	-0.114527	-0.227528	-0.200999
149	LOC100271836	1.91171e-108	1.2625	10.4755	0.120518	-0.167963	-0.158052	-0.17564
150	RPS10	5.33691e-108	200.665	1315.18	0.152577	-0.294476	-0.269114	-0.302518
151	FAM21A	1.06235e-107	0.613244	7.75684	0.0790585	0.00552577	0.0123605	0.0106358
152	CLK2P	4.81913e-106	0.0952776	0.844154	0.112868	-0.131856	-0.210478	-0.196493
153	PPP1R14B	1.33404e-105	22.5838	143.662	0.157201	-0.100869	-0.185861	-0.167171
154	TBC1D3B	1.9318e-105	0.00488771	4.25086	0.00114982	-0.0432349	0.0270404	0.000729618
155	FAM128B	5.70604e-104	43.9792	213.144	0.206336	-0.191458	-0.0935899	-0.141483
156	RPS24	6.04029e-104	355.348	2059.32	0.172556	-0.121027	-0.141027	-0.14497
157	RGPD1	6.19869e-104	0.00320598	3.82705	0.000837715	0.169542	0.116075	0.147808
158	CBWD3	8.39495e-104	0.0556899	21.7041	0.00256586	-0.0484111	0.0227934	-0.00426003
159	LOC100286793	8.39907e-102	0.563666	7.51536	0.0750018	0.152523	0.191449	0.192004
160	LOC595101	5.77777e-101	0.158628	1.86444	0.0850805	-0.0147661	-0.0247144	-0.0227804
161	FAM71D	2.66337e-100	0.0359565	1.83822	0.0195604	-0.0854653	-0.121561	-0.117278
162	LOC100132247	6.32238e-100	0.157726	3.93402	0.0400927	-0.122294	0.0255678	-0.0324765
163	GTF2IRD2B	1.1313e-99	0.0993927	4.52198	0.0219799	-0.0742855	-0.198073	-0.164625
164	LOC100132288	5.03288e-99	1.02504	17.7571	0.0577256	0.0941526	-0.0123064	0.0300082
165	RPL31	1.25098e-97	615.483	3465.65	0.177595	-0.176	-0.195	-0.203977
166	RPSAP9	2.5202e-97	0.287491	1.68894	0.170219	-0.220982	-0.209852	-0.232377
167	GATSL1	3.92639e-97	0.00510824	1.77918	0.00287111	0.13353	-0.0802307	-2.65749e-05
168	FAM22A	4.38295e-97	0.0430293	0.623645	0.0689964	0.0704227	0.076311	0.0804544
169	PTENP1	6.10315e-96	0.351869	4.67844	0.0752108	0.0692334	0.046226	0.0595618
170	C1orf86	7.66835e-96	26.07	110.809	0.235271	-0.148263	-0.069399	-0.107477
171	SIRT3	1.10504e-95	13.4987	51.1407	0.263952	-0.00511375	0.0241479	0.0142974
172	LRPAP1	2.97473e-95	38.1221	389.165	0.0979586	-0.121061	-0.104524	-0.120222
173	FAM27C	7.46002e-95	0.117972	6.33382	0.0186257	-0.118129	-0.0621679	-0.0902954
174	MEMO1	1.71674e-94	7.27058	23.6907	0.306896	-0.0350287	-0.0696344	-0.0615064
175	NACA	1.98286e-94	288.651	1090.25	0.264756	-0.177127	-0.241529	-0.235999
176	HSFX2	6.17544e-93	0.00180841	0.951232	0.00190112	0.0400207	-0.0596549	-0.024163
177	GK3P	6.48553e-93	0.00722761	1.4058	0.0051413	-0.0644789	0.0163058	-0.0152066
178	FAM72B	6.65577e-93	0.111416	6.25612	0.0178091	-0.0800457	-0.0275341	-0.0512869
179	ATPIF1	1.01303e-92	47.4368	202.568	0.234177	-0.0368229	0.138887	0.0792128
180	FCGRT	1.04257e-92	8.59897	147.569	0.0582707	0.417596	0.324348	0.390142
181	NBPF10	1.49107e-92	1.01921	10.4683	0.097361	0.100165	-0.0731868	-0.00884046
182	GPR89C	7.05099e-92	0.0468886	4.12554	0.0113654	-0.19106	-0.16201	-0.187734
183	RALGAPA1	7.77306e-92	0.850218	4.5937	0.185083	-0.0480101	-0.0947508	-0.0838325
184	GOLGA6L10	1.89689e-91	0.0108628	2.1347	0.00508867	-0.0914136	-0.21104	-0.180399
185	LOC100132287	2.59171e-91	0.110378	5.14323	0.0214609	-0.0605623	-0.0149614	-0.0348211
186	NSUN5P2	5.23987e-91	2.20911	30.0099	0.0736127	-0.238119	-0.147681	-0.197185
187	SRP9	6.18522e-91	41.1541	149.269	0.275705	-0.0551323	-0.12694	-0.108569
188	RPLP0	9.74549e-91	292.47	1848.45	0.158225	-0.203389	-0.276333	-0.270307
189	CBWD6	1.07945e-90	0.153225	16.2862	0.00940827	-0.0492514	-0.0177251	-0.0320879
190	GJA4	2.44787e-89	0.011842	9.82554	0.00120523	0.687974	0.462764	0.594184
191	ESAM	2.45156e-89	0.438512	14.9555	0.0293212	0.690396	0.255583	0.454629
192	FOXO3B	4.85872e-89	0.806049	5.67242	0.1421	0.0871295	-0.17076	-0.0803397
193	ATP8B5P	2.85339e-88	0.134221	1.04846	0.128017	0.0334354	-0.0327916	-0.00862309
194	GUSBP3	4.05997e-88	0.159156	3.34386	0.0475967	0.16063	0.0742276	0.11579
195	LOC100190986	4.82823e-88	0.0322386	3.28482	0.00981442	-0.0739173	-0.0278747	-0.0490214
196	STAG3L1	5.65059e-88	0.134941	5.39409	0.0250165	-0.106653	-0.154631	-0.148342
197	RPS27	6.91501e-88	40.7162	416.581	0.097739	-0.0502575	-0.0757512	-0.0718597
198	PABPC3	1.18819e-87	1.6471	11.9016	0.138393	-0.179218	-0.211583	-0.216537
199	AP3S1	2.63173e-87	16.673	65.9594	0.252777	0.101544	0.06455	0.0851548
200	PSMC1	3.38895e-87	7.28735	29.3532	0.248265	0.0355278	0.00579841	0.0184068
201	NCRNA00107	4.93418e-86	0	1.3568	0	0.086815	0.0742217	0.0857151
202	FAM27A	5.77367e-86	0.100617	5.05294	0.0199125	-0.103361	-0.0470165	-0.0740012
203	NDUFB4	6.27148e-86	101.687	365.704	0.278058	-0.112339	0.0828434	0.0104315
204	MORF4L1	1.91304e-85	42.8225	193.382	0.22144	0.0385844	-0.121375	-0.0666157
205	UQCRFS1	4.74933e-85	20.7118	105.96	0.195468	-0.1286	-0.211442	-0.195821
206	KRT222	6.58323e-85	0.052051	2.21992	0.0234473	0.0332816	-0.0838952	-0.0433517
207	TOP1P2	7.86198e-85	0.019536	0.278333	0.0701894	0.00252621	0.000270564	0.00121267
208	PECAM1	2.78473e-84	0.151742	45.6908	0.00332107	0.858765	0.724648	0.84141
209	HSP90AB2P	6.80823e-84	0.140792	1.09856	0.12816	-0.176691	-0.291524	-0.269736
210	C20orf160	7.36321e-84	0.0875286	1.48976	0.0587533	0.686441	0.384309	0.540339
211	NUS1	2.25948e-83	4.12424	17.2995	0.238403	0.112787	0.0348885	0.0696142
212	NCRNA00204B	2.52073e-83	0	0.436297	0	0.121323	0.212873	0.193827
213	PRMT2	3.21405e-83	33.8676	122.033	0.277528	-0.125352	-0.152635	-0.154606
214	KIF9	1.47253e-82	3.62293	14.1927	0.255268	-0.179172	-0.314786	-0.286526
215	BOLA2	3.79137e-82	24.6639	107.157	0.230166	-0.104684	0.0137605	-0.0333121
216	NAA38	5.10252e-82	9.327	38.2406	0.243903	-0.131521	-0.0950014	-0.118023
217	RNF5	3.76886e-81	22.0882	93.8807	0.235279	-0.173842	-0.143572	-0.168212
218	LOC642826	4.26992e-81	0	0.858211	0	0.0194477	0.00271967	0.00976754
219	FAM72D	7.29766e-81	0.131023	2.76561	0.0473757	-0.111957	-0.042901	-0.0747113
220	SPRY3	1.15087e-80	0.0162336	0.551889	0.0294146	0.10547	-0.116681	-0.0361833
221	CLEC2D	1.92535e-80	1.66235	9.78533	0.169882	0.122718	0.360636	0.29463
222	DGCR6L	4.75883e-80	18.3683	87.5697	0.209756	-0.0646119	-0.048279	-0.0590717
223	NPIPL3	1.12359e-79	0.972634	21.7041	0.0448134	-0.0518257	0.0527119	0.0146441
224	KGFLP2	1.19075e-79	0.200654	1.51074	0.132818	0.0238971	-0.0691008	-0.0371391
225	LRRC27	1.86175e-79	0.718103	4.06853	0.176502	0.0487358	0.057423	0.0588069
226	GPR89B	2.90997e-79	0.0228134	1.42023	0.0160632	-0.137289	-0.211543	-0.199429
227	SPDYE6	6.24737e-79	0.0238172	1.04742	0.0227389	-0.0466013	0.0313572	0.00228651
228	NBPF9	1.42693e-78	0.0545692	16.2681	0.00335436	-0.108307	-0.211373	-0.187507
229	SLC39A4	2.12649e-78	9.14593	69.0496	0.132455	-0.159882	-0.161512	-0.174694
230	HIST2H2AA3	2.33033e-78	0.0133022	83.8268	0.000158687	-0.0570791	0.0562774	0.0149226
231	CDH5	2.91826e-78	0.12789	10.3802	0.0123206	0.723286	0.333251	0.520715
232	ANXA2P1	2.99102e-78	0.676967	4.96774	0.136273	0.0484559	0.0124613	0.0281932
233	STAG3L2	3.41209e-78	1.42665	9.62886	0.148164	-0.0566459	-0.126011	-0.108556
234	MXRA7	6.36576e-78	13.9323	126.311	0.110302	-0.0287979	-0.163411	-0.122581
235	RPL13AP6	6.6479e-78	0.132917	2.03314	0.0653754	-0.243474	-0.200935	-0.235491
236	GPR4	1.35301e-77	0.156762	3.32636	0.0471271	0.556589	0.166892	0.339955
237	FAM103A1	1.96129e-77	5.88135	29.3744	0.20022	-0.112884	-0.103491	-0.11619
238	RABL2B	2.362e-77	2.8371	12.1593	0.233328	-0.0249792	-0.104274	-0.0809103
239	HERC2P2	3.59754e-77	1.39926	19.9704	0.0700666	-0.0808121	-0.109971	-0.10752
240	CD300A	4e-77	0.00955661	9.72329	0.000982858	0.675147	0.806351	0.822029
241	DHRSX	5.36026e-77	2.73153	14.466	0.188824	0.0743257	-0.0668299	-0.0150548
242	FLJ42627	7.05516e-77	0.0229883	0.877507	0.0261973	-0.0933803	-0.136539	-0.130663
243	CXorf36	9.87733e-77	0.00186195	3.77867	0.000492752	0.731128	0.356268	0.539523
244	CEP170	2.07067e-76	9.05329	43.793	0.206729	-0.0673027	-0.173438	-0.14507
245	PER1	2.12105e-76	6.64823	36.0947	0.184188	-0.124085	-0.130951	-0.139381
246	STAB1	2.14455e-76	1.42273	29.3695	0.0484423	0.733449	0.621953	0.720695
247	LOC642846	2.24648e-76	1.0512	7.05278	0.149047	-0.203927	-0.138057	-0.176727
248	ENSA	3.39505e-76	67.9354	201.739	0.336749	-0.204938	-0.105471	-0.155035
249	RNASE6	1.47328e-75	0.181297	24.9665	0.00726161	0.717241	0.805817	0.838816
250	RPS26	1.82881e-75	23.8222	96.3068	0.247357	-0.155074	-0.0522358	-0.0986088
251	NCF4	4.19254e-75	0.0710819	14.0856	0.00504642	0.728482	0.915138	0.917553
252	AGAP8	4.82069e-75	0.00956614	0.666761	0.0143472	-0.0719514	-0.0579005	-0.0685884
253	EXD3	1.77426e-74	1.0887	7.74885	0.140499	-0.142356	-0.161254	-0.167379
254	LGALS9	1.84466e-74	1.25555	61.9795	0.0202574	0.628349	0.805536	0.802412
255	LOC653653	3.15875e-74	0.972989	66.7041	0.0145867	-0.112438	-0.12212	-0.128645
256	SH2D3C	4.95407e-74	0.175049	9.10337	0.0192291	0.745704	0.725112	0.795665
257	MFSD2B	1.22189e-73	0.142635	7.10209	0.0200835	-0.149081	-0.0788161	-0.114198
258	RPL7	2.3005e-73	8.87361	185.483	0.0478405	-0.0907145	-0.254596	-0.20966
259	GGT5	4.15821e-73	0.233511	13.6352	0.0171256	0.814954	0.608618	0.744853
260	LGALS9C	5.19355e-73	0.00495133	1.13629	0.00435744	0.52797	0.762999	0.732664
261	HCK	9.36643e-73	0.0723854	17.0855	0.00423667	0.731225	0.883553	0.897244
262	GTF2H2	1.26814e-72	1.51889	9.7001	0.156585	-0.0879674	-0.0832529	-0.0923108
263	DGCR6	1.61098e-72	5.31908	36.5817	0.145403	-0.0702532	-0.0829487	-0.084888
264	VOPP1	3.18199e-72	1.75624	20.1262	0.0872616	0.623446	0.596331	0.658501
265	BMS1P5	7.86597e-72	0.0113626	0.533625	0.0212932	-0.038545	-0.105828	-0.0874909
266	PI4KAP2	1.49882e-71	0.390944	7.05775	0.0553922	-0.0473967	-0.130206	-0.107634
267	FLJ35390	2.10606e-71	0.553125	4.98038	0.111061	-0.0641919	-0.0366713	-0.0510266
268	PI4KAP1	2.15904e-71	0.555859	11.6196	0.0478381	-0.0804476	-0.1338	-0.123536
269	HIST1H4J	2.95888e-71	0.504204	12.9845	0.0388311	0.0283553	0.0845894	0.0689325
270	FOLR2	3.68421e-71	0.0524696	32.2093	0.00162902	0.630724	0.600681	0.664416
271	CDC14C	7.73258e-71	0.0170577	0.200281	0.0851687	0.0286776	-0.113746	-0.0654767
272	IL3RA	1.04794e-70	0.042842	6.78856	0.00631092	0.69557	0.718635	0.770848
273	MEIS3P1	1.2594e-70	1.96708	11.1806	0.175937	-0.0362407	-0.280473	-0.205022
274	PPIA	3.72148e-70	59.0137	209.693	0.281429	-0.259872	-0.30696	-0.314093
275	LST1	3.9666e-70	0.16781	36.4344	0.00460582	0.687008	0.869694	0.86983
276	MS4A4A	4.08645e-70	0.0119474	14.3651	0.000831698	0.710968	0.743501	0.793988
277	SEMA5B	1.27263e-69	0.0111719	1.14105	0.00979088	0.456744	0.0857189	0.244217
278	NDUFA11	1.30929e-69	76.1741	253.959	0.299947	-0.16341	-0.143933	-0.164207
279	LOC388692	1.42159e-69	0.113351	3.09515	0.0366222	0.319138	0.368134	0.379735
280	APOB48R	2.80289e-69	0.088593	4.68694	0.0189021	0.680661	0.841532	0.848141
281	ITGAM	5.20058e-69	0.186816	7.04125	0.0265317	0.680526	0.713481	0.761223
282	P704P	5.9486e-69	0.00274398	0.342586	0.00800962	0.0324853	0.0145408	0.0230977
283	LOC100133161	7.37383e-69	0.022072	0.46783	0.0471796	0.0355334	0.0645165	0.0582403
284	SYNGR1	1.22381e-68	14.4135	106.318	0.13557	-0.23102	-0.193677	-0.225494
285	CYTH4	1.25342e-68	0.237864	13.3509	0.0178163	0.744575	0.91678	0.925223
286	DGKZ	1.88391e-68	4.55235	23.4125	0.194441	0.325488	0.422257	0.419035
287	ABI3	2.05236e-68	0.106231	10.5175	0.0101003	0.732378	0.916258	0.9199
288	RPS18	2.97476e-68	1650.9	7094.17	0.232713	-0.303029	-0.311544	-0.334784
289	ECE2	3.25419e-68	3.96604	16.4778	0.24069	-0.192776	-0.190918	-0.208042
290	CD14	1.31762e-67	0.583692	120.539	0.00484235	0.699172	0.742635	0.788595
291	AIF1	2.384e-67	0.121295	87.1065	0.00139249	0.722038	0.86985	0.884206
292	LOC647288	4.36517e-67	0.00800272	0.110223	0.0726045	0.103564	-0.0173257	0.0304374
293	LOC728855	4.81046e-67	0.359744	15.241	0.0236038	0.317618	0.339917	0.359974
294	GOLGA6L9	6.45101e-67	0.0168287	1.89993	0.0088575	-0.0757045	-0.17321	-0.148337
295	SPI1	7.92475e-67	0.115696	41.789	0.00276859	0.714724	0.905638	0.905504
296	RGPD5	1.42157e-66	0.00118054	0.675051	0.00174882	0.0721905	-0.0682988	-0.0169211
297	SCARF1	8.9133e-66	0.287131	3.39045	0.0846882	0.697634	0.531434	0.644701
298	VWF	1.08498e-65	0.33323	24.6025	0.0135445	0.643145	0.361053	0.506926
299	AGAP6	1.08498e-65	0.472287	2.54388	0.185656	-0.105065	-0.0370148	-0.0679105
300	TYROBP	1.26451e-65	0.019189	238.209	8.05556e-05	0.712275	0.873175	0.882485
301	RBM4	1.43829e-65	43.9466	134.492	0.326759	-0.0404535	-0.139868	-0.111359
302	SEMA4A	2.42189e-65	0.87097	9.80363	0.0888416	0.528938	0.773161	0.739952
303	RIMBP3C	3.49973e-65	0.00122227	0.0817687	0.0149479	0.232635	0.236345	0.255096
304	LOC80154	6.73179e-65	0.0754687	11.1529	0.00676672	-0.154154	-0.243428	-0.227928
305	HIST2H4A	8.12343e-65	0.0158408	23.681	0.000668924	-0.140841	-0.0960757	-0.122549
306	LRRC25	9.34639e-65	0.0607168	8.35241	0.00726937	0.711429	0.843046	0.861703
307	LAIR1	1.01265e-64	0.0323935	16.1292	0.00200838	0.762594	0.886304	0.91189
308	DHRS4L2	1.30881e-64	6.57526	25.7333	0.255516	0.0988966	0.0611553	0.0817733
309	C1orf162	1.42912e-64	1.05545	24.6012	0.0429022	0.734768	0.901493	0.910857
310	MMRN2	1.52042e-64	0.249376	6.58837	0.037851	0.728285	0.351028	0.53481
311	ADORA3	1.85395e-64	0.186307	7.28853	0.0255616	0.560137	0.606622	0.639691
312	PPIAL4D	2.78569e-64	0.00853998	0.21604	0.0395296	0.0207831	0.180856	0.13115
313	SIGLEC9	3.33743e-64	0.104359	3.43329	0.0303961	0.692295	0.795601	0.821723
314	CD86	3.71686e-64	0.025606	7.63116	0.00335546	0.719095	0.87322	0.885294
315	MS4A6A	3.76391e-64	0.0633465	41.5614	0.00152417	0.721273	0.790742	0.830232
316	AK2	4.87363e-64	47.4841	156.35	0.303703	-0.23764	-0.104743	-0.167863
317	RPS28	8.00268e-64	14.72	184.281	0.0798783	-0.0542435	-0.0737385	-0.0721182
318	PLGLB2	8.89634e-64	0.0113707	0.425089	0.026749	0.223017	0.206476	0.230916
319	TYMP	1.08819e-63	10.652	111.554	0.0954875	0.459944	0.688475	0.654398
320	TWF1	1.52386e-63	5.91267	35.7835	0.165235	0.00286467	-0.068951	-0.0456057
321	SIGLEC1	1.68647e-63	0.00997473	7.97609	0.00125058	0.671958	0.832779	0.838658
322	GGTA1	4.13582e-63	0.0095196	7.29827	0.00130436	0.7431	0.74441	0.807695
323	NOTCH2NL	5.81156e-63	3.67064	19.0665	0.192518	0.0679614	0.0370835	0.0528418
324	LOC285359	8.00865e-63	0.666258	4.6945	0.141923	0.0525024	0.0901669	0.082553
325	NCF2	8.81134e-63	0.224927	10.4491	0.021526	0.699833	0.835891	0.852125
326	RIMBP3	1.09499e-62	0.0021161	0.832897	0.00254066	0.309363	0.274755	0.312408
327	RBM8A	1.58214e-62	20.375	63.8946	0.318885	-0.141496	-0.255778	-0.231149
328	OR51E1	1.75072e-62	0.0018958	0.386907	0.00489987	0.450404	0.0511323	0.218172
329	CYYR1	3.43897e-62	0.0470551	3.34709	0.0140585	0.654383	0.302979	0.472109
330	SNHG9	4.69649e-62	13.7116	79.9703	0.171459	-0.18062	-0.199257	-0.208747
331	RPLP1	8.50637e-62	3055	8332.22	0.366649	-0.266415	-0.177441	-0.2289
332	LRRC37A4	8.74525e-62	1.01364	7.80298	0.129905	0.159833	0.0797803	0.119232
333	MGST3	1.09162e-61	92.3908	346.848	0.266373	-0.236891	-0.189628	-0.225139
334	MNDA	1.11616e-61	0.0176548	7.71948	0.00228704	0.697406	0.773915	0.809095
335	FKBP1AP1	1.15408e-61	0.155549	1.12147	0.138701	0.0242045	-0.00253313	0.00814216
336	LOC388242	1.77954e-61	0.0106505	0.523818	0.0203324	0.466685	0.388631	0.453746
337	LOC388152	4.13457e-61	0.619526	7.68425	0.0806228	-0.141551	-0.285239	-0.251157
338	USHBP1	4.9345e-61	0.0907112	0.86134	0.105314	0.595491	0.338646	0.472313
339	DOK2	5.97116e-61	0.104901	13.2421	0.00792178	0.707698	0.910755	0.906113
340	RPL4	9.91003e-61	744.589	2020.86	0.368451	-0.217038	-0.298928	-0.291195
341	CCDC88B	1.26465e-60	1.04356	15.0086	0.0695308	0.495263	0.784046	0.733617
342	ACOT1	2.2249e-60	6.64053	25.5458	0.259946	-0.106975	-0.138191	-0.137321
343	C11orf83	4.21948e-60	15.6906	61.5677	0.254851	-0.200516	-0.171028	-0.197703
344	CFLAR	6.94508e-60	6.51926	26.9291	0.242089	0.435351	0.486013	0.50704
345	CSF1R	7.26637e-60	0.357426	30.2838	0.0118025	0.772325	0.789324	0.850068
346	TMEM176B	7.71919e-60	0.7706	84.258	0.00914572	0.744033	0.795578	0.842785
347	GRRP1	1.40689e-59	0.0962967	1.32229	0.0728257	0.567774	0.298964	0.434103
348	NSUN5P1	1.67346e-59	2.48203	13.7695	0.180255	-0.215763	-0.105966	-0.15978
349	MYO1F	1.7862e-59	0.350943	11.8982	0.0294954	0.7385	0.93247	0.933391
350	CTDSP1	1.79982e-59	39.1249	126.983	0.308111	0.222241	0.0770861	0.142828
351	RPL19P12	2.02738e-59	0.802589	6.90623	0.116212	-0.174514	-0.171797	-0.187632
352	ICAM2	4.19362e-59	0.177771	17.5975	0.010102	0.702309	0.780396	0.815488
353	CDK11B	5.51016e-59	20.8337	73.4466	0.283658	-0.0345433	0.00884846	-0.00807004
354	CCDC72	6.28286e-59	108.93	339.362	0.320985	-0.145788	-0.073242	-0.109075
355	BTF3L4	7.0242e-59	10.2007	27.9015	0.365597	-0.0299852	-0.114436	-0.0898425
356	S100A13	7.38334e-59	136.113	582.159	0.233808	-0.170307	-0.0866721	-0.128174
357	GIMAP8	1.19659e-58	0.0130636	5.23092	0.00249738	0.760983	0.789844	0.8458
358	TMEM176A	1.38805e-58	0.694351	48.7731	0.0142363	0.763775	0.79041	0.847321
359	KCNMB1	1.68566e-58	0.0421006	2.08842	0.0201591	0.657211	0.501875	0.608182
360	CLEC7A	2.51393e-58	0.0550845	5.36234	0.0102725	0.67122	0.780655	0.802999
361	TNFAIP8L2	3.57574e-58	0.190654	8.17914	0.0233098	0.714692	0.933318	0.924267
362	SPDYE7P	3.72706e-58	0.00620288	0.0711248	0.0872113	-0.0611044	-0.101422	-0.0936921
363	CSF3R	4.64719e-58	0.0606973	6.9787	0.00869751	0.66227	0.799109	0.811871
364	GIMAP1	5.32793e-58	0.00572171	9.27508	0.00061689	0.745733	0.911101	0.921842
365	FPR3	1.00681e-57	0.124714	12.889	0.00967601	0.745293	0.715037	0.788663
366	SDHC	1.06067e-57	33.8051	105.909	0.31919	-0.160983	-0.247494	-0.233469
367	BSG	1.06453e-57	471.426	1273.43	0.370202	-0.268806	-0.362575	-0.355459
368	SERPING1	1.1976e-57	4.03717	297.54	0.0135685	0.60162	0.658556	0.691819
369	DHRS12	1.72197e-57	3.13494	12.6403	0.248012	-0.0255577	-0.0572084	-0.0492189
370	GMFG	1.87435e-57	2.7295	59.1693	0.0461302	0.656565	0.835579	0.834287
371	TSC22D3	2.11956e-57	11.1563	78.314	0.142456	0.317513	0.385337	0.390742
372	SP100	2.47147e-57	14.4659	52.4002	0.276066	0.200587	0.341955	0.31368
373	HAVCR2	2.61208e-57	0.0560931	14.1013	0.00397785	0.707297	0.873515	0.880687
374	MRPL43	3.12382e-57	30.0313	87.592	0.342854	-0.131602	-0.0642942	-0.0972264
375	C3orf36	4.22051e-57	0.010467	0.314726	0.0332577	0.523195	0.193323	0.344281
376	ALOX5AP	4.65596e-57	0.351965	24.5657	0.0143275	0.645692	0.719476	0.751099
377	GUSBL1	4.84567e-57	0.308219	1.93614	0.159193	-0.0561303	-0.197347	-0.156736
378	LOC728613	4.84567e-57	1.63609	8.48178	0.192895	0.00903483	-0.0637408	-0.0395578
379	SSR4	8.94248e-57	197.143	667.576	0.295312	0.217197	0.335771	0.316251
380	SLC7A7	8.99943e-57	1.56597	15.9823	0.0979811	0.714463	0.846439	0.86524
381	GNGT2	9.5072e-57	0.104941	2.38789	0.0439471	0.690464	0.943235	0.921125
382	FGR	9.91928e-57	0.0245451	9.29705	0.0026401	0.658088	0.889584	0.871541
383	GIMAP6	1.07369e-56	0.0239107	8.45353	0.00282849	0.762043	0.837646	0.878658
384	GNG10	1.09095e-56	11.1397	33.5074	0.332455	0.130086	0.0722436	0.102001
385	WDR33	2.41621e-56	14.1708	32.8181	0.431797	0.0396886	-0.0276043	-0.00255684
386	PDZK1P1	3.10565e-56	0.00162138	0.202627	0.00800178	-0.140921	-0.134195	-0.14844
387	BMPR1A	4.01944e-56	3.55935	14.8407	0.239838	-0.0255672	-0.213127	-0.154989
388	NFAM1	4.55746e-56	0.054096	3.64467	0.0148425	0.737472	0.891786	0.905374
389	FAM157A	5.27109e-56	0.0149173	0.340726	0.043781	-0.0221006	-0.0502432	-0.0430857
390	HCLS1	6.35677e-56	0.462084	43.7479	0.0105624	0.733667	0.906413	0.913746
391	POLR1D	6.42554e-56	55.9511	154.633	0.361833	-0.314013	-0.313239	-0.340408
392	BAK1	8.95346e-56	8.2797	30.9333	0.267663	0.0168827	0.0867973	0.0657564
393	C1QC	3.08367e-55	0.00140332	359.543	3.90307e-06	0.656873	0.840294	0.83761
394	RASGEF1B	3.4139e-55	0.156034	3.56886	0.0437211	0.562242	0.589568	0.62898
395	CDC42	8.66285e-55	64.7036	172.426	0.375254	0.114867	0.11336	0.123692
396	FAM45A	1.12795e-54	4.5444	15.3668	0.295728	-0.0836398	-0.0902595	-0.0953007
397	SELPLG	1.15035e-54	1.53111	23	0.0665701	0.7363	0.931252	0.931669
398	PLCB2	1.79759e-54	1.34544	16.4962	0.0815606	0.435386	0.55809	0.555948
399	VSIG4	2.04071e-54	0	29.9424	0	0.638589	0.662018	0.709229
400	MFNG	2.21121e-54	0.238755	10.6085	0.022506	0.736358	0.896646	0.908217
401	TNFSF10	2.40919e-54	0.253622	22.4006	0.0113221	0.646549	0.692928	0.733439
402	HCST	2.9445e-54	1.22646	58.1502	0.0210912	0.641033	0.937299	0.89696
403	CSAG3	3.57915e-54	0.423682	27.3162	0.0155103	-0.0384776	-0.048513	-0.0485838
404	ITGB2	4.02834e-54	0.355358	76.8962	0.00462127	0.715158	0.892542	0.896797
405	LY86	4.94832e-54	0.0168386	19.8798	0.000847018	0.75635	0.874638	0.901433
406	MPEG1	4.96545e-54	0.0105485	17.5463	0.000601183	0.743775	0.837293	0.870977
407	EEF1D	5.46086e-54	197.194	641.34	0.307473	-0.039319	-0.0129549	-0.0248058
408	HLA-H	5.46086e-54	62.7763	377.355	0.166359	0.252539	0.555513	0.479711
409	AMICA1	5.9148e-54	0.0420269	10.2635	0.00409481	0.691859	0.898304	0.891214
410	ALOX5	6.57498e-54	0.033527	8.29226	0.00404317	0.721713	0.826593	0.854731
411	VENTX	7.35111e-54	0.0111854	0.520141	0.0215045	0.546147	0.363227	0.468885
412	LOC645166	9.84915e-54	1.1538	23.5833	0.0489244	0.00697813	-0.162216	-0.107196
413	POLR2J3	1.95814e-53	8.31703	39.3507	0.211356	0.000450576	-0.000264379	4.21594e-06
414	C1QA	1.99493e-53	0.0162508	410.353	3.9602e-05	0.655499	0.866736	0.854988
415	KIAA1143	2.19035e-53	3.38975	8.48401	0.399545	-0.0189069	-0.163454	-0.118581
416	RPL14	2.83989e-53	385.971	1040.78	0.370846	-0.263199	-0.222946	-0.258458
417	NBPF14	2.93117e-53	2.14232	11.1359	0.192379	0.0495285	-0.0954291	-0.044557
418	PIK3R5	2.99794e-53	0.29019	3.99166	0.0726991	0.725732	0.874193	0.888658
419	CTSS	3.09116e-53	4.73833	78.6886	0.0602162	0.576223	0.752438	0.745158
420	LILRB3	3.30897e-53	0.22927	3.35674	0.0683012	0.669484	0.826472	0.833372
421	TBC1D3C	3.31724e-53	0.0132887	0.771538	0.0172236	-0.0268392	0.0307439	0.00992119
422	HNRNPC	4.17893e-53	111.999	325.095	0.34451	-0.0659626	-0.109509	-0.101157
423	SIGLEC7	4.73555e-53	0.0225982	3.56795	0.00633366	0.680849	0.813047	0.828894
424	MAGEA6	4.83551e-53	3.21898	53.3194	0.0603716	-0.097459	-0.0885516	-0.0997719
425	SLA	5.29728e-53	0.0535306	13.7624	0.00388963	0.672913	0.896476	0.882255
426	CXCL16	5.43703e-53	6.79144	37.0409	0.18335	0.659331	0.664596	0.719427
427	APOE	6.64656e-53	271.336	2895.7	0.093703	0.0866279	0.215181	0.181258
428	LILRB5	6.69088e-53	0.0216088	4.33021	0.00499025	0.556396	0.585825	0.624059
429	HK3	8.28535e-53	0.0141661	4.40686	0.00321455	0.606767	0.809968	0.796627
430	BCAS4	1.07844e-52	4.53316	37.8725	0.119695	0.59133	0.747851	0.748201
431	LILRB2	1.35463e-52	0.00296582	7.32614	0.000404827	0.660954	0.842953	0.841076
432	LSP1	1.62439e-52	0.391754	77.2308	0.00507252	0.727603	0.888159	0.898893
433	PILRA	1.72448e-52	1.28209	12.8123	0.100067	0.70356	0.83495	0.853004
434	C3AR1	1.87185e-52	1.51956	14.3518	0.105879	0.715438	0.731364	0.787576
435	CD300LF	3.76004e-52	0.0316796	3.10801	0.0101929	0.677809	0.90166	0.887767
436	GUCY1A3	3.81414e-52	0.0799379	2.7371	0.0292053	0.706795	0.381222	0.546538
437	MS4A7	5.30369e-52	0.346961	11.5864	0.0299455	0.62138	0.598711	0.659274
438	NCKAP1L	6.76681e-52	0.264652	13.438	0.0196943	0.732274	0.908916	0.914877
439	SLAMF8	9.13057e-52	0.743498	16.3331	0.045521	0.668101	0.90414	0.885494
440	IL10RA	9.42244e-52	0.166606	16.7591	0.00994123	0.727304	0.911321	0.914483
441	PSMB2	9.83909e-52	75.6504	233.396	0.324129	-0.00422922	0.0950965	0.0627856
442	WAS	1.06425e-51	0.317057	16.6821	0.0190058	0.691364	0.950039	0.926106
443	MYO1G	1.13881e-51	0.0886561	9.58538	0.0092491	0.631933	0.911528	0.875771
444	FAM22F	1.22221e-51	0.00460217	0.0663346	0.0693782	-0.0190926	-0.091095	-0.0695721
445	ARHGEF15	1.33845e-51	0.017782	2.93067	0.00606757	0.719972	0.296322	0.494314
446	NOD2	1.44533e-51	0.115031	3.98152	0.0288913	0.537319	0.708312	0.699376
447	GPR34	1.50196e-51	0.0600753	4.07814	0.014731	0.623925	0.506004	0.597423
448	CCR1	1.78444e-51	0.922299	9.94428	0.0927466	0.635298	0.703976	0.73635
449	COX4I2	1.88882e-51	0.224395	2.61151	0.0859254	0.457531	0.156763	0.29273
450	EXOC3L2	1.94186e-51	0.312499	4.17134	0.0749157	0.429841	0.115727	0.253613
451	SIGLEC5	2.04747e-51	0.00949567	1.33481	0.00711388	0.636552	0.838919	0.8284
452	RABGAP1L	2.1337e-51	4.42599	13.6384	0.324524	0.137277	0.237635	0.217123
453	ITGAE	2.46137e-51	9.36701	32.1795	0.291087	0.0946387	0.0211937	0.0529309
454	PLEK	2.8272e-51	0.115235	20.136	0.00572283	0.696812	0.888525	0.886598
455	BCL6B	2.9796e-51	0.1787	3.3339	0.0536009	0.694078	0.244674	0.448729
456	FCGR1B	4.27247e-51	0.0019277	11.5638	0.000166702	0.660181	0.820579	0.825584
457	C1QB	5.51799e-51	0	481.697	0	0.647922	0.846014	0.837844
458	C9orf129	7.26353e-51	0.860045	6.17372	0.139307	0.0173212	-0.113557	-0.0699748
459	TSC22D1	7.74425e-51	37.6104	206.73	0.18193	0.0802369	-0.146253	-0.0665234
460	LOC339524	7.74425e-51	0.22455	2.18261	0.102881	0.578845	0.293242	0.434731
461	FCGR3A	8.88193e-51	0.0646492	72.7673	0.000888437	0.623211	0.702617	0.730504
462	LILRA6	9.28916e-51	0.0425644	2.83043	0.0150382	0.592103	0.741382	0.744127
463	C5AR1	9.93985e-51	0.160558	7.14381	0.0224751	0.71042	0.579568	0.682561
464	TNFRSF18	1.33246e-50	0.187076	3.63025	0.0515324	0.51575	0.776644	0.736942
465	YY1AP1	1.7509e-50	25.4418	65.7889	0.386718	-0.0922432	-0.121515	-0.120008
466	GIMAP4	2.00104e-50	0.00457344	26.5603	0.000172191	0.71765	0.886183	0.893499
467	CCDC144A	2.07772e-50	0.00994622	0.335663	0.0296315	-0.0231283	-0.144052	-0.107139
468	GIMAP5	2.26407e-50	0.622216	23.194	0.0268266	0.70505	0.913869	0.907146
469	RPL23AP82	2.44285e-50	3.40237	14.5791	0.233373	-0.0914888	-0.12646	-0.123055
470	EEF1B2	3.07853e-50	134.973	375.868	0.359096	-0.132922	-0.167316	-0.167649
471	CD81	3.68066e-50	374.553	1236.84	0.302831	0.000959724	-0.0210666	-0.0138995
472	PPP2R3B	4.90349e-50	2.59389	8.97683	0.288953	-0.0292454	0.0239285	0.00431777
473	LOC729176	5.82591e-50	0.218116	0.884812	0.246511	0.0273941	-0.0609534	-0.0301877
474	TDG	8.56464e-50	2.20282	9.02145	0.244176	0.0284569	-0.124337	-0.0727508
475	RPS8	8.99678e-50	1078.66	2871.23	0.375677	-0.231628	-0.201976	-0.231371
476	LILRA5	9.77168e-50	0.00159281	3.38833	0.000470087	0.508512	0.665163	0.658371
477	KIAA2013	1.06382e-49	24.7009	67.3343	0.36684	0.0566992	0.110476	0.0980395
478	TPI1	1.54971e-49	250.857	696.241	0.360302	-0.131283	-0.19439	-0.185346
479	PLCXD1	1.90878e-49	0.549874	11.758	0.046766	-0.060644	-0.0495934	-0.0583469
480	FCGR1C	1.9722e-49	0.000984089	3.38142	0.000291028	0.654085	0.809569	0.815632
481	HIST2H2BA	2.06988e-49	0.178686	2.86426	0.0623846	-0.0652308	-0.129756	-0.114593
482	ADAP2	2.37724e-49	0.355896	8.29814	0.0428887	0.723803	0.732231	0.791572
483	LOC100272216	2.37937e-49	0.00421693	0.534537	0.00788893	0.489996	0.537094	0.563952
484	PSTPIP1	2.71887e-49	0.274093	8.92223	0.0307202	0.635064	0.913979	0.87871
485	C18orf22	3.01699e-49	7.89648	27.7658	0.284395	-0.207628	-0.270861	-0.268322
486	IFI30	3.72056e-49	53.1072	416.992	0.127358	0.615626	0.848298	0.826236
487	SLCO2A1	3.91887e-49	0.329794	6.72563	0.0490354	0.585111	0.282995	0.430333
488	OSTCL	4.07432e-49	0.082574	0.416104	0.198446	-0.0295188	-0.172996	-0.129377
489	RPL39	4.09937e-49	33.6128	152.547	0.220344	-0.175634	-0.118546	-0.151966
490	C1orf54	4.22346e-49	4.05754	25.7468	0.157594	0.639741	0.682521	0.723606
491	CYBB	4.23303e-49	0.0760117	23.682	0.00320969	0.698848	0.794091	0.823369
492	TMEM149	4.28851e-49	6.02366	25.581	0.235473	0.461314	0.747962	0.69531
493	PTGDR	7.27267e-49	0.00300101	0.209995	0.0142909	0.656687	0.701216	0.743192
494	FCGR2A	7.71307e-49	8.08583	66.5496	0.121501	0.417801	0.369954	0.421162
495	SRP19	1.17833e-48	24.0915	54.0316	0.445878	-0.00146186	0.00456255	0.00249946
496	GTF2H2B	1.2755e-48	0.260338	4.46112	0.058357	-0.0271129	-0.0427447	-0.0400411
497	SIRPB2	1.85746e-48	0.118237	1.72228	0.0686514	0.728529	0.809495	0.845909
498	N4BP2L1	1.93318e-48	0.649448	6.06684	0.107049	0.266202	0.292945	0.307165
499	SLC11A1	2.90489e-48	0.159994	3.1336	0.0510575	0.362647	0.316832	0.362658
500	VAV1	3.34772e-48	0.0371607	7.48215	0.00496658	0.709024	0.937084	0.924513
501	CXorf21	3.45618e-48	0.00641028	1.62291	0.00394985	0.68452	0.805099	0.824999
502	NUDT4	4.83534e-48	4.03586	17.3536	0.232567	0.0329913	-0.112606	-0.062946
503	SAMSN1	6.18239e-48	0.021025	7.79128	0.00269853	0.613992	0.80792	0.79818
504	ANKRD36	6.27004e-48	0.828585	3.61474	0.229224	-0.0745503	-0.0939042	-0.0940702
505	CECR1	6.64472e-48	0.379397	42.8822	0.00884743	0.686293	0.834191	0.845455
506	LILRB1	6.82623e-48	0.00791755	5.96583	0.00132715	0.657884	0.867646	0.856576
507	LSMD1	7.89525e-48	41.4707	124.838	0.332196	0.0151568	0.00299414	0.00820568
508	FAM72A	8.9918e-48	0.294705	1.46443	0.201243	-0.0494967	-0.00737344	-0.0251659
509	ANKRD20A3	1.15031e-47	0.00199693	0.344841	0.00579086	-0.0307104	-0.0986273	-0.0794145
510	WBP11P1	1.20522e-47	0.0994071	0.392493	0.253271	-0.155079	-0.202347	-0.200438
511	DNAH14	2.05074e-47	1.60707	6.09912	0.263492	-0.28744	-0.324655	-0.337327
512	FAM182B	2.28313e-47	0.0268143	0.656301	0.0408567	-0.0533804	-0.148895	-0.122749
513	PTAFR	2.31898e-47	0.191907	4.3842	0.0437724	0.705057	0.763813	0.805359
514	ZMYND15	2.48871e-47	0.271975	1.74703	0.155679	0.579384	0.677053	0.695308
515	FAM125B	2.48871e-47	3.43213	16.2475	0.21124	0.270022	0.113505	0.186998
516	MSR1	2.68556e-47	0.628419	14.5312	0.0432461	0.631728	0.568416	0.642939
517	PSMB10	3.05038e-47	43.3297	141.682	0.305823	0.37727	0.741242	0.656513
518	ABCG1	3.11819e-47	0.498662	11.0282	0.0452172	0.571127	0.541406	0.599929
519	LOC442459	3.75899e-47	0.011758	0.0867698	0.135508	-0.0856831	-0.157266	-0.141587
520	FCGR1A	3.82587e-47	0.00357865	8.73535	0.000409675	0.67714	0.819489	0.831754
521	HIST2H2BF	4.50373e-47	0.289282	3.00103	0.0963943	-0.0735191	-0.0993223	-0.0973255
522	JAK3	5.71853e-47	0.932989	10.3657	0.0900072	0.604723	0.798493	0.788009
523	RPL19	6.32627e-47	1240.94	3366.69	0.368595	-0.291152	-0.230583	-0.275026
524	NDUFA3	7.05969e-47	136.198	362.642	0.375573	-0.0303251	0.0582564	0.0271641
525	PNMA6A	8.33836e-47	0.00238152	10.8607	0.000219278	-0.202403	-0.230377	-0.238731
526	SERF2	1.01952e-46	158.124	429.283	0.368345	0.0255282	0.147911	0.110735
527	FGD2	1.48705e-46	0.0409652	5.76366	0.0071075	0.663049	0.910405	0.887686
528	LILRA2	1.54372e-46	0.0030521	1.68076	0.0018159	0.649193	0.692598	0.734292
529	CYHR1	2.13831e-46	19.4258	56.8187	0.34189	-0.135294	-0.21287	-0.199516
530	CLEC4A	3.06796e-46	0.329036	3.2243	0.102049	0.720972	0.788881	0.828847
531	RPL36	3.29715e-46	883.018	2636.16	0.334963	-0.254781	-0.206796	-0.244073
532	RPL27A	4.33303e-46	83.6523	194.407	0.430296	-0.136454	-0.0796713	-0.109634
533	GNAS	5.12741e-46	465.01	1666.77	0.278989	0.0146787	-0.195719	-0.126786
534	ADAMTSL2	5.36732e-46	0.0907945	2.06376	0.0439947	0.531159	0.284483	0.409364
535	MAP4K1	5.79116e-46	0.499571	12.0486	0.0414631	0.528775	0.80219	0.759578
536	CALCRL	8.59896e-46	0.174947	4.03166	0.0433934	0.61701	0.220776	0.401122
537	AOC3	8.61814e-46	0.623889	6.46855	0.0964496	0.733203	0.355716	0.539993
538	C2	1.00122e-45	2.25202	82.8525	0.0271811	0.443254	0.641476	0.615718
539	ENPEP	1.21033e-45	0.0656732	1.49985	0.0437865	0.455764	-0.0621777	0.143492
540	BIN2	1.33427e-45	0.0377841	8.51967	0.00443492	0.694204	0.936176	0.91786
541	ARHGAP30	1.5443e-45	0.507008	13.7091	0.0369834	0.698498	0.903501	0.897444
542	LOC541471	1.62954e-45	14.9076	53.9295	0.276428	0.0149141	0.11658	0.0851577
543	CD163	1.80265e-45	0.0367133	25.3106	0.00145051	0.662602	0.656154	0.715034
544	MYO15B	2.13917e-45	0.518071	7.46998	0.0693538	0.157038	0.169151	0.178718
545	AOAH	2.1654e-45	0.0349011	6.92565	0.0050394	0.7279	0.869252	0.886189
546	RNF208	3.12604e-45	1.6417	8.92191	0.184007	-0.0492468	-0.103125	-0.0900166
547	RAP1B	3.66843e-45	15.7224	72.7557	0.216098	0.172629	0.105627	0.141978
548	PARVG	4.3325e-45	0.268797	13.859	0.0193951	0.706843	0.921847	0.913289
549	CD209	5.43705e-45	0.0199939	4.29579	0.0046543	0.601099	0.648768	0.684967
550	FOXS1	5.95259e-45	0.085363	2.82011	0.0302694	0.609983	0.285146	0.441925
551	CD80	8.44127e-45	0.0401288	0.863725	0.0464602	0.567235	0.801724	0.77493
552	FGD3	8.92764e-45	0.668111	8.21884	0.0812901	0.570185	0.869696	0.82224
553	PNKD	8.96098e-45	35.2205	111.708	0.315292	-0.107629	0.00249541	-0.0421536
554	NAIP	9.20387e-45	0.15461	0.618858	0.249831	0.391169	0.364994	0.406948
555	LOC644172	1.06945e-44	0.019361	0.673511	0.0287464	0.0384661	-0.0469603	-0.016185
556	FUNDC2P2	1.38133e-44	0.0113811	0.142324	0.0799667	0.036786	-0.0849898	-0.0426666
557	TREM2	1.62149e-44	0.0743659	23.0145	0.00323126	0.6217	0.612709	0.668899
558	LPAR5	1.74229e-44	0.297429	2.95801	0.10055	0.612771	0.736891	0.749501
559	IL32	2.08613e-44	3.29956	108.099	0.0305234	0.655147	0.918686	0.890084
560	TMEM205	2.11173e-44	56.5521	150.393	0.376028	-0.0401927	-0.0455077	-0.0472439
561	GSTT2	2.2695e-44	0.361471	21.1937	0.0170556	-0.0816673	-0.0882741	-0.0931504
562	C20orf202	2.32395e-44	0.0233328	0.193423	0.120631	0.419299	0.199719	0.306294
563	SMN1	2.34066e-44	0.070208	0.41763	0.16811	-0.0663873	-0.130815	-0.115783
564	TNFSF12	2.80796e-44	11.8064	48.2577	0.244654	0.279279	0.313799	0.326638
565	SIGLEC14	3.37577e-44	0.0198003	2.54123	0.00779163	0.593457	0.816367	0.795545
566	PTPN6	5.15508e-44	0.70694	30.6712	0.023049	0.657578	0.946983	0.910269
567	RHEB	5.50419e-44	21.1862	65.5848	0.323035	-0.0814736	-0.116201	-0.112015
568	TUBB8	6.48081e-44	0.0193573	0.346133	0.0559244	-0.109	-0.0424185	-0.0731792
569	B3GALT4	6.74125e-44	1.6252	10.432	0.15579	0.295684	0.379375	0.377805
570	PTMA	8.58793e-44	320.078	908.078	0.352479	0.0491984	0.0886379	0.0801699
571	UBC	9.17471e-44	458.254	1133.63	0.404238	0.281452	0.329565	0.338218
572	CD84	1.08511e-43	0.00685994	3.31335	0.00207039	0.682606	0.806462	0.825143
573	BZRAP1	1.23702e-43	0.0506076	2.97538	0.0170088	0.239374	0.29875	0.300173
574	LILRB4	1.25011e-43	0.00822251	23.783	0.00034573	0.69177	0.868917	0.871243
575	PPP1R2P3	1.45933e-43	0.571375	1.95328	0.29252	0.104886	0.0739055	0.0928625
576	NENF	1.74191e-43	66.2139	165.35	0.400447	-0.194712	-0.204673	-0.218161
577	GPR132	1.77988e-43	0.246664	2.91332	0.0846676	0.591911	0.843909	0.813598
578	POM121C	2.80041e-43	12.6351	33.9005	0.372711	-0.0804135	-0.248231	-0.201146
579	RPL32	2.90163e-43	294.477	849.66	0.346582	-0.215739	-0.18645	-0.214366
580	HSD17B7P2	3.7719e-43	0.52125	2.44573	0.213127	-0.0887734	-0.0192475	-0.0492212
581	ENY2	3.96892e-43	46.9512	121.61	0.38608	-0.0449733	-0.143448	-0.115629
582	TIE1	4.81375e-43	0.645104	9.41769	0.0684992	0.63679	0.304516	0.465985
583	HIST2H3C	6.74117e-43	0.0327758	0.739967	0.0442936	-0.161431	-0.10638	-0.137927
584	INPP5D	7.03955e-43	0.0557239	9.99907	0.00557291	0.715042	0.905798	0.905742
585	VCAM1	8.17315e-43	0.451532	16.0285	0.0281706	0.670836	0.677372	0.732781
586	POM121L10P	9.17241e-43	0.00362302	0.0719044	0.0503866	-0.0293196	-0.0906293	-0.0734225
587	IL2RA	9.55352e-43	0.00824049	3.10992	0.00264974	0.58334	0.758845	0.752403
588	MS4A14	1.18774e-42	0.0215173	0.870062	0.0247308	0.457949	0.464312	0.501525
589	MYEOV2	1.56161e-42	72.4469	189.047	0.383222	-0.114015	-0.118207	-0.126633
590	CTAGE9	1.84114e-42	0.00076356	1.40292	0.000544264	0.0386711	-0.00819573	0.0101944
591	SIGLEC10	2.04456e-42	0.121038	4.73795	0.0255465	0.63647	0.890748	0.863523
592	NLRC4	2.14958e-42	0.334924	1.26544	0.264671	0.651984	0.750624	0.774791
593	KCNE3	2.37667e-42	0.27836	3.76973	0.0738408	0.473933	0.329127	0.416335
594	PDE6B	2.61852e-42	0.128597	1.76676	0.072787	0.325407	0.398537	0.402912
595	PTPN7	2.61852e-42	0.138434	11.0652	0.0125107	0.602068	0.907168	0.860648
596	AGAP7	2.7701e-42	0.0319403	0.306838	0.104095	-0.0387435	0.0470858	0.0161571
597	RNASE2	3.05756e-42	0.0184934	2.46777	0.00749397	0.570412	0.598102	0.638097
598	TAF1L	3.22533e-42	0.0958971	0.338394	0.283389	0.0139235	-0.152257	-0.0976107
599	CLEC12A	4.68647e-42	0.0159781	2.00236	0.00797964	0.494547	0.695936	0.673556
600	GPR84	4.81732e-42	0.152437	2.69564	0.0565492	0.499463	0.643548	0.640022
601	PSMB8	5.0606e-42	61.3505	206.632	0.296907	0.266839	0.587812	0.507446
602	SEPP1	5.77918e-42	3.12452	74.745	0.0418024	0.596704	0.432949	0.536777
603	IL2RG	6.01519e-42	0.308736	55.7053	0.00554231	0.622722	0.948042	0.896788
604	PML	6.6316e-42	19.857	62.2694	0.31889	0.215553	0.420444	0.37302
605	OR2A9P	7.32956e-42	0.0226627	13.2232	0.00171386	0.163911	0.0786123	0.120101
606	SLC40A1	8.39483e-42	0.729441	21.9547	0.0332248	0.542727	0.464845	0.536424
607	FAM23A	8.97391e-42	0.00459251	0.195946	0.0234376	0.128691	0.161609	0.162053
608	P2RY14	9.29694e-42	0.00741187	0.884567	0.00837909	0.604395	0.693217	0.716462
609	TCEAL5	1.10378e-41	0.0398592	0.759989	0.052447	0.0835802	-0.0613206	-0.00754749
610	FCAR	1.36336e-41	0.000576453	0.214743	0.00268439	0.410817	0.488835	0.49896
611	2016-09-01	1.36886e-41	2.29774	20.7187	0.110902	0.441462	0.791299	0.71662
612	DMRT3	1.40188e-41	0.00859043	0.431029	0.01993	0.562021	0.402419	0.501937
613	IGSF6	1.77299e-41	1.14843	12.3674	0.0928595	0.630413	0.803007	0.801537
614	RASGRP4	1.79083e-41	0.15403	1.03306	0.149102	0.674325	0.60709	0.686527
615	P2RY13	1.93669e-41	0.000914822	2.22435	0.000411276	0.657949	0.856062	0.848745
616	RIPK3	2.25812e-41	0.190204	3.6561	0.0520238	0.576643	0.708488	0.715516
617	WBSCR16	2.60445e-41	20.0174	60.1369	0.332863	-0.0659377	-0.164435	-0.138406
618	USP6	2.65466e-41	0.132631	0.568721	0.233209	-0.0996846	-0.142162	-0.137045
619	HPGDS	2.94842e-41	0.0110452	0.884979	0.0124807	0.415567	0.119399	0.250289
620	IL12RB1	3.22903e-41	0.462833	6.43824	0.0718881	0.553419	0.88502	0.825804
621	CLDN5	4.10052e-41	0.135975	6.75117	0.0201409	0.577797	0.432807	0.528978
622	RPL26	4.28811e-41	653.684	1834.44	0.35634	-0.0777541	-0.167949	-0.145603
623	SETD8	5.64195e-41	7.60839	22.8251	0.333335	0.0228111	-0.11553	-0.0690769
624	FATE1	5.90988e-41	0.012859	0.368529	0.0348927	0.315126	0.312812	0.340572
625	CD53	7.03898e-41	2.10042	56.5836	0.0371206	0.70424	0.909937	0.904149
626	CEBPA	7.89293e-41	0.954655	10.7771	0.088582	0.614546	0.704443	0.728213
627	GFOD2	7.96553e-41	5.7914	15.1739	0.38167	-0.0167519	-0.235913	-0.166856
628	ARHGAP25	8.91247e-41	0.967546	12.2458	0.0790103	0.647821	0.836547	0.831381
629	ASCL2	1.15064e-40	0.0156506	1.2205	0.012823	0.487582	0.804193	0.744155
630	CD4	1.15954e-40	2.59849	45.7274	0.0568256	0.733563	0.866455	0.886599
631	MTRF1L	1.16251e-40	2.01235	5.13671	0.391758	0.0196629	-0.0579482	-0.0312987
632	GPR120	1.19891e-40	0.00232632	0.219078	0.0106187	0.559776	0.585276	0.625064
633	CSF2RB	1.46852e-40	0.0197101	5.2423	0.00375982	0.702406	0.865153	0.873023
634	C17orf28	1.61807e-40	0.246313	2.52421	0.0975804	0.540337	0.483382	0.548025
635	GPSM3	1.66575e-40	17.1176	82.1689	0.208322	0.325749	0.470262	0.451706
636	ARSA	1.88119e-40	15.719	56.7955	0.276765	0.161989	0.246559	0.233245
637	MRC1	2.29221e-40	0	5.25094	0	0.585718	0.565769	0.622399
638	FAM86B1	3.87456e-40	0.436075	3.47173	0.125607	-0.16639	-0.267239	-0.249065
639	NCF1	4.60044e-40	0.00910888	16.9999	0.000535818	0.60245	0.931305	0.877176
640	APOL3	4.61011e-40	2.02146	27.2507	0.07418	0.646831	0.853657	0.842584
641	PA2G4P4	5.0212e-40	1.07006	2.52848	0.4232	-0.222801	-0.277391	-0.278933
642	C9orf16	5.02314e-40	50.3062	141.123	0.356471	0.0350835	0.0340781	0.0374092
643	CXCR4	5.42529e-40	0.843496	60.0415	0.0140486	0.610306	0.70675	0.728051
644	F8	6.04898e-40	1.38895	7.672	0.181042	0.0935019	0.0289508	0.0577297
645	ALG13	6.52211e-40	7.17448	17.3383	0.413794	-0.0314419	-0.0580749	-0.0522038
646	CLEC5A	7.46703e-40	0.00794103	1.26804	0.00626245	0.377292	0.321547	0.371823
647	RASAL3	8.16521e-40	0.0803127	8.53076	0.00941448	0.651197	0.941497	0.903949
648	SNX20	8.91784e-40	0.0129784	3.6939	0.00351348	0.659567	0.907251	0.884128
649	GPX1	9.66341e-40	185.088	574.642	0.322092	0.230507	0.359526	0.337788
650	FOXD4L6	1.00915e-39	0.000415745	0.0689898	0.00602618	0.184213	0.305203	0.282079
651	FAM95B1	1.10431e-39	0.0420061	1.62689	0.0258198	-0.0107332	-0.0618719	-0.0463432
652	CRYBB1	1.25659e-39	0.137807	0.839246	0.164204	0.684818	0.597962	0.684609
653	TMEM150B	1.27293e-39	0.139159	2.49442	0.055788	0.643674	0.821279	0.819334
654	NRARP	3.33518e-39	0.291763	3.38035	0.0863114	0.311221	-0.0764962	0.074895
655	RGS18	3.64196e-39	0.0378491	1.07477	0.035216	0.614558	0.725179	0.742284
656	LOC641298	3.76931e-39	0.363019	1.42336	0.255045	-0.05632	-0.0660348	-0.0677384
657	PTK2B	4.02444e-39	2.48322	12.3918	0.200391	0.583052	0.805974	0.784256
658	LILRA1	4.07808e-39	0.000482641	0.445666	0.00108297	0.606584	0.728234	0.741108
659	BTK	4.27783e-39	0.846176	9.57389	0.0883837	0.570379	0.789341	0.76781
660	FOXD4L2	4.70012e-39	0.000702035	0.0925685	0.00758395	-0.0141023	-0.0221462	-0.0207679
661	TNFSF8	4.70517e-39	0.0319435	1.46636	0.0217842	0.669361	0.801379	0.8163
662	RAB43	4.89829e-39	1.79934	6.44568	0.279155	0.151056	0.16307	0.172156
663	ZFP36	5.57106e-39	12.1353	69.8959	0.173619	0.498709	0.476515	0.526408
664	ARHGAP9	5.66402e-39	0.257177	12.7525	0.0201668	0.650367	0.933285	0.89804
665	CCL3L1	5.84946e-39	0.0153054	3.45043	0.00443581	0.492346	0.661936	0.649596
666	OR2A7	5.84946e-39	0.246002	3.84716	0.0639439	0.0592001	-0.00659325	0.0196446
667	LOC442421	6.15833e-39	0.0154707	0.140326	0.110249	0.202834	0.0779293	0.135494
668	ITGAL	7.49953e-39	0.0590528	16.8785	0.0034987	0.631886	0.953822	0.904442
669	TNFSF13	8.90655e-39	3.87247	21.1361	0.183216	0.50515	0.465694	0.521691
670	CTAGE4	1.38777e-38	0.00700352	0.43694	0.0160286	0.00644643	-0.0369153	-0.0224152
671	IFITM1	1.45022e-38	30.9081	595.618	0.0518925	0.367361	0.517895	0.500969
672	HMHA1	1.76207e-38	10.1569	36.9003	0.275253	0.441356	0.724625	0.671349
673	DPEP2	1.92212e-38	0.0200626	2.41374	0.00831181	0.711916	0.861534	0.874442
674	PLA2G4C	1.96668e-38	2.5799	17.2483	0.149574	0.114379	0.259325	0.222508
675	APOL4	2.05371e-38	0.262707	4.61749	0.0568939	0.610759	0.705289	0.727244
676	SLC2A5	2.0633e-38	0.524403	7.8072	0.0671692	0.553205	0.681295	0.687521
677	TBC1D3H	2.37846e-38	0.0213981	0.344046	0.0621955	-0.0650933	0.0246401	-0.00980333
678	LRRN4CL	2.41596e-38	2.92905	35.4034	0.0827335	-0.198446	-0.221191	-0.230887
679	OSM	2.52653e-38	0.0224624	2.06601	0.0108723	0.498212	0.43483	0.497929
680	SPOCK2	2.68109e-38	0.155821	12.9305	0.0120506	0.630921	0.914342	0.877268
681	DENND1C	2.76128e-38	0.371055	8.02947	0.0462117	0.512704	0.846949	0.783392
682	RPS26P11	3.00319e-38	0.0180144	0.21676	0.0831074	-0.104016	-0.0497326	-0.0761103
683	SASH3	3.04855e-38	0.0224389	16.69	0.00134445	0.695638	0.949869	0.927732
684	HIST1H2BK	3.88291e-38	39.6004	190.046	0.208372	-0.204814	-0.176504	-0.203169
685	KLHDC8B	4.34795e-38	16.5575	47.7998	0.346392	-0.0445389	-0.0119415	-0.0262449
686	LRRC32	4.48346e-38	1.04183	11.3774	0.09157	0.554664	0.188932	0.354122
687	FAM18B2	4.48346e-38	1.08213	4.54799	0.237936	0.120328	-0.0288144	0.0294736
688	NDUFA4	4.90317e-38	162.847	444.572	0.3663	-0.131879	-0.255384	-0.226965
689	TIFAB	5.35273e-38	0.00878656	1.66182	0.0052873	0.550862	0.890407	0.828417
690	CD200R1	6.27046e-38	0.0355789	1.05861	0.033609	0.565755	0.66288	0.680142
691	FAM104B	6.95422e-38	6.02008	16.0973	0.373982	-0.0392786	-0.0724714	-0.0651622
692	RGS20	7.84601e-38	11.0802	44.969	0.246397	-0.278952	-0.169103	-0.228351
693	MYO15A	8.03499e-38	0.0471931	0.526701	0.0896013	-0.0183679	-0.035231	-0.0313816
694	IL2RB	8.28843e-38	0.69144	12.5856	0.054939	0.629333	0.88513	0.856805
695	RCSD1	8.51339e-38	0.0609459	10.602	0.00574853	0.690815	0.820683	0.838135
696	PHKG2	8.52446e-38	10.0173	29.171	0.3434	0.0332438	0.14276	0.110384
697	SDS	9.19016e-38	0.14584	7.61408	0.019154	0.547062	0.482963	0.550481
698	HSPA1A	9.35271e-38	82.2462	433.982	0.189515	-0.0676444	-0.0938791	-0.0912398
699	CD72	9.47225e-38	0.598216	10.4173	0.0574254	0.578346	0.876625	0.830264
700	HLA-B	1.01138e-37	493.986	3152.13	0.156715	0.442891	0.712458	0.66372
701	ZNF90	1.01462e-37	0.719936	5.51597	0.130518	-0.09743	-0.0834196	-0.0962788
702	APOC1	1.19237e-37	70.5872	982.476	0.0718462	0.301263	0.388164	0.386039
703	RALGDS	1.20395e-37	18.3845	54.2056	0.339162	0.231954	0.327456	0.316623
704	COX6C	1.35954e-37	257.566	663.713	0.388069	-0.186585	-0.181579	-0.199186
705	IP6K2	1.40095e-37	24.3969	55.0585	0.443109	-0.0173551	-0.145501	-0.10577
706	IL18	1.40857e-37	0.698611	11.9951	0.0582411	0.619752	0.809723	0.80175
707	EIF4EBP3	1.54117e-37	15.7234	53.1696	0.295722	-0.141854	-0.0871842	-0.11693
708	YIF1B	1.57651e-37	29.4774	81.3522	0.362343	-0.0619081	-0.111982	-0.101183
709	SERPINF1	1.73222e-37	55.3695	588.944	0.0940148	0.191569	0.0520474	0.113348
710	CEP170L	1.76349e-37	0.472057	2.51321	0.18783	-0.159177	-0.115469	-0.143174
711	CD300LB	2.01709e-37	0.025573	0.627338	0.0407643	0.662232	0.578574	0.662256
712	HCG26	2.36217e-37	0.210956	4.31527	0.048886	0.453405	0.712282	0.667884
713	SYNE2	2.68227e-37	10.542	35.7303	0.295043	-0.0260161	0.114393	0.0669996
714	ANKRD58	3.15552e-37	0.214118	1.56639	0.136695	0.534211	0.835595	0.784452
715	USMG5	3.37634e-37	112.325	305.308	0.367908	-0.222558	-0.102236	-0.160018
716	NCF1C	3.50842e-37	0.00241714	6.01676	0.000401735	0.585181	0.916745	0.860265
717	MYO7A	3.55806e-37	0.200708	5.07712	0.0395319	0.472279	0.597014	0.597382
718	MBD2	3.68092e-37	17.9551	34.6112	0.518766	0.280855	0.372467	0.367078
719	LOC727896	3.78424e-37	0.156572	0.608897	0.25714	0.0157969	-0.0416259	-0.0218015
720	RPL13A	3.78771e-37	426.382	1455.61	0.292923	-0.16227	-0.181966	-0.189542
721	CYSLTR1	4.67078e-37	0.0110418	1.2316	0.00896536	0.661974	0.732558	0.766606
722	NLRC5	5.23281e-37	3.9678	18.8984	0.209954	0.454224	0.789257	0.720433
723	FOXD4L1	5.27114e-37	0.0197627	0.236929	0.0834118	0.0311355	-0.0108103	0.00535095
724	HVCN1	6.01499e-37	1.39806	11.2447	0.12433	0.611385	0.764235	0.767484
725	DTX2	6.01499e-37	7.3772	20.7882	0.354875	0.240892	0.324037	0.317945
726	CLEC10A	6.0333e-37	0.00455216	6.25692	0.00072754	0.645603	0.796011	0.80298
727	TGIF1	6.31024e-37	27.3035	72.8607	0.374736	-0.143321	-0.113848	-0.135615
728	FAM86B2	7.26786e-37	0.167317	1.15563	0.144784	-0.176239	-0.305512	-0.27904
729	IFI27	7.80238e-37	36.3788	1275.99	0.0285102	0.214867	0.436401	0.383564
730	F13A1	7.85308e-37	0.0229481	13.2787	0.00172818	0.586517	0.29332	0.43791
731	TNFRSF1B	9.07353e-37	3.54998	27.0235	0.131366	0.748006	0.905949	0.919273
732	ITGAX	9.15768e-37	1.67146	11.3195	0.147663	0.536231	0.7131	0.702181
733	CEACAM4	9.76685e-37	0.0362184	0.37744	0.0959582	0.59047	0.713557	0.724587
734	CCR5	1.07384e-36	0.00242984	6.69026	0.000363191	0.654529	0.885391	0.867247
735	ANK2	1.21291e-36	6.00214	28.2667	0.21234	-0.0181781	-0.164865	-0.119241
736	OR2A1	1.52743e-36	0.00377113	0.582057	0.00647896	0.0823941	-0.00980433	0.0269152
737	FOXO3	1.75111e-36	4.61996	12.1251	0.381025	0.101278	-0.0830707	-0.0150919
738	AEBP1	1.8569e-36	132.053	683.224	0.19328	0.115914	-0.136562	-0.045415
739	CD6	2.12401e-36	0.0388239	6.86324	0.00565678	0.611201	0.916263	0.870538
740	CCL4	2.19263e-36	0.0139631	37.8251	0.00036915	0.552748	0.853031	0.803831
741	FPR1	2.46093e-36	0.41559	8.60181	0.0483142	0.667982	0.664257	0.722722
742	FCN1	2.58342e-36	0.00173103	8.50812	0.000203457	0.569453	0.725351	0.724025
743	SCAND1	2.71746e-36	44.2005	122.062	0.362116	-0.100651	-0.0041343	-0.0438082
744	SHF	2.86508e-36	2.55494	11.8394	0.2158	-0.0572983	-0.206648	-0.163521
745	PDE4DIP	3.06035e-36	13.2874	47.0214	0.282582	0.146497	0.171726	0.17617
746	CCL4L2	4.28849e-36	0	18.7002	0	0.535888	0.807783	0.766269
747	C5orf20	4.86236e-36	0.0027715	1.04882	0.00264249	0.560808	0.875791	0.822555
748	CD7	5.06448e-36	0.330436	22.4471	0.0147207	0.538078	0.919708	0.843086
749	NCRNA00115	5.27601e-36	0.51519	1.71454	0.300484	-0.0904577	-0.0513666	-0.0716953
750	MST1P9	5.54921e-36	0.0236088	0.360399	0.0655076	-0.150595	-0.141606	-0.157408
751	LOC606724	5.57787e-36	0.00878177	10.5907	0.000829196	0.580656	0.914062	0.856601
752	NDUFA10	6.22375e-36	35.3229	88.2048	0.400464	-0.20508	-0.279568	-0.27319
753	ACE	6.51393e-36	0.564524	8.07251	0.0699317	0.674187	0.615408	0.692112
754	XCL1	7.16124e-36	0.0275341	1.2663	0.0217437	0.44136	0.749686	0.68835
755	CD180	9.0063e-36	0.0762011	4.50637	0.0169096	0.677786	0.822411	0.833999
756	FAM49A	9.50748e-36	0.269201	3.37484	0.0797672	0.667445	0.632992	0.701294
757	IRF1	9.57987e-36	9.35569	57.5458	0.162578	0.536917	0.813637	0.77066
758	C12orf35	1.09882e-35	8.43894	27.5186	0.306663	0.321893	0.419379	0.415619
759	NCRNA00105	1.24408e-35	0.399655	2.36493	0.168992	-0.0754764	0.0506256	0.0035939
760	DEF8	1.33569e-35	27.571	60.4169	0.456346	-0.145146	-0.0940621	-0.122937
761	CXCR3	1.6451e-35	0.0283321	9.03576	0.00313555	0.602093	0.931095	0.876888
762	MMP23B	1.68274e-35	0.185817	3.06589	0.060608	0.515414	0.343793	0.443182
763	KCNK17	1.77178e-35	0.00399359	0.24362	0.0163927	0.379957	0.179055	0.27625
764	CD38	1.9293e-35	0.124148	8.82355	0.0140701	0.556788	0.838798	0.795822
765	PPIE	2.09323e-35	27.4422	64.4014	0.426112	-0.120795	-0.121946	-0.131932
766	IRF7	2.09804e-35	6.13644	34.08	0.18006	0.211466	0.490195	0.418671
767	DYRK4	2.10203e-35	11.9347	33.682	0.354335	0.00780137	-0.0463249	-0.0282462
768	CCR8	2.27292e-35	0.00387226	0.400071	0.00967895	0.555525	0.723593	0.717159
769	HSPA6	2.46007e-35	2.19277	25.0912	0.0873918	0.134278	0.164799	0.166493
770	PSENEN	2.68963e-35	78.9054	177.865	0.443625	0.0699799	0.0738642	0.0786142
771	INSL3	4.28186e-35	0.0346134	0.563241	0.061454	0.524336	0.814628	0.766206
772	FBP1	4.38806e-35	0.0406588	12.485	0.00325661	0.54821	0.732477	0.720206
773	LOC220429	4.83726e-35	0.00175724	0.0302795	0.0580341	0.0977321	-0.0267494	0.021669
774	MAGEA2	4.98134e-35	4.47514	25.6358	0.174566	-0.0811616	-0.111449	-0.108665
775	TAP1	5.22711e-35	48.528	212.882	0.227957	0.323023	0.672378	0.5877
776	CD2	5.72598e-35	0.00463338	24.5097	0.000189043	0.608678	0.930786	0.879361
777	GGT3P	6.27363e-35	0.00285992	0.344544	0.00830058	0.121714	0.153298	0.153573
778	CYTIP	8.1248e-35	0.109675	8.79049	0.0124765	0.628886	0.901093	0.867452
779	SARS	8.17925e-35	64.7032	154.825	0.417913	-0.0662278	-0.126388	-0.112715
780	GSTM2	1.20646e-34	11.6403	47.8648	0.243191	0.0476091	0.0284802	0.0387146
781	LRRC37B2	1.37043e-34	3.78073	8.40294	0.449929	-0.0311304	-0.160661	-0.121666
782	LOC728989	1.37043e-34	0.0282254	0.842384	0.0335066	0.0294188	0.151095	0.11448
783	GIMAP7	1.45775e-34	0.0382314	17.7209	0.00215741	0.65412	0.827417	0.827753
784	TFEB	1.51843e-34	3.58188	15.5149	0.230868	0.447061	0.572067	0.570185
785	PRAM1	1.65253e-34	0.0465965	1.67343	0.0278449	0.641678	0.77688	0.788403
786	BANF1	1.6724e-34	89.7107	207.59	0.432153	-0.0470209	-0.109853	-0.0936737
787	PHYHD1	1.71983e-34	0.405637	6.24305	0.0649742	0.0997427	0.0502345	0.07471
788	TLR1	1.9021e-34	1.0835	5.73904	0.188795	0.383503	0.419887	0.441062
789	TLR8	2.31601e-34	0.00369173	1.76774	0.00208839	0.650906	0.814841	0.817913
790	P2RY8	2.55705e-34	0.000475139	4.19942	0.000113144	0.664886	0.853543	0.849862
791	CTAGE6	2.65792e-34	0.00176029	0.0597086	0.0294814	0.0188325	-0.00966287	0.00111724
792	ETV7	3.0997e-34	0.350003	8.64917	0.0404666	0.40418	0.708601	0.645333
793	BLNK	3.31694e-34	0.0689025	4.67148	0.0147496	0.615631	0.811714	0.801422
794	DOK3	3.35826e-34	1.97712	12.3778	0.159731	0.548556	0.767758	0.744279
795	STAC3	3.87281e-34	0.855899	3.75736	0.227793	0.694534	0.875554	0.876871
796	ATP8B4	3.87556e-34	0.103704	1.07994	0.0960283	0.700786	0.686387	0.751097
797	C1orf200	4.00624e-34	0.00253894	0.106954	0.0237385	0.490951	0.771025	0.723028
798	TMEM37	4.01466e-34	0.369601	4.56622	0.0809425	0.797142	0.711229	0.807203
799	LOC220594	4.77483e-34	0.258857	2.19074	0.118159	-0.0623996	-0.110136	-0.100131
800	RNPEPL1	7.86561e-34	42.7396	107.767	0.396591	0.0673298	0.225706	0.180536
801	VEGFB	7.91515e-34	77.0931	237.762	0.324245	-0.173697	-0.125524	-0.15591
802	CORO1A	8.52457e-34	4.03608	100.679	0.0400885	0.642181	0.930322	0.892695
803	CD3D	9.78732e-34	0.0117442	30.096	0.000390227	0.585234	0.936478	0.873672
804	TCEB2	1.00004e-33	187.771	434.267	0.432385	-0.175726	-0.0891476	-0.132061
805	TIGIT	1.0539e-33	0.0179618	7.43324	0.00241641	0.552394	0.908153	0.841079
806	LOC649330	1.16007e-33	0.267798	0.976179	0.274333	-0.112248	-0.115958	-0.124388
807	RAB42	1.44149e-33	0.494345	3.62975	0.136193	0.403369	0.412187	0.443932
808	ZBP1	1.47156e-33	0.0428455	2.6154	0.016382	0.520142	0.865568	0.799053
809	ODF3B	1.48035e-33	2.36202	14.1424	0.167017	0.385814	0.625493	0.581476
810	RARRES2	1.63509e-33	0.994695	74.0938	0.0134248	0.706665	0.515247	0.6374
811	TARP	1.6679e-33	0.00307702	1.45254	0.00211836	0.544544	0.8531	0.800537
812	CCR2	2.24154e-33	0.00389577	3.19495	0.00121935	0.639795	0.825701	0.820753
813	WASF2	2.59303e-33	71.5924	146.904	0.487342	0.123739	0.0620525	0.0925025
814	A2M	3.16779e-33	101.535	1110.14	0.0914611	0.335253	0.275318	0.323338
815	CD3E	3.16779e-33	0.0461794	37.2352	0.00124021	0.608585	0.944492	0.888621
816	TMEM88	3.18037e-33	0.868646	4.38465	0.198111	0.289711	0.0953437	0.1827
817	RPL26L1	3.41043e-33	12.1569	39.5723	0.307207	-0.136331	-0.139113	-0.149906
818	HS6ST1	3.56239e-33	2.41238	10.2467	0.23543	0.264909	0.128509	0.195093
819	TP53TG3B	3.7249e-33	0.024541	2.15109	0.0114086	-0.136097	-0.0861482	-0.113882
820	DNAJC5B	4.3312e-33	0.0311865	1.1773	0.0264899	0.535559	0.77744	0.745552
821	RPL10A	4.45587e-33	656.808	1506.94	0.435856	-0.232001	-0.316169	-0.308986
822	PLEKHB1	4.47401e-33	13.6664	100.276	0.136289	0.0557916	-0.000544248	0.0223593
823	PSMA5	4.61744e-33	69.2491	169.536	0.408463	0.0216735	0.135335	0.100633
824	TCEB1	4.94916e-33	56.4789	129.822	0.43505	-0.1052	-0.124771	-0.127494
825	CD247	6.29686e-33	0.219273	8.16244	0.0268636	0.614121	0.936877	0.88571
826	SNHG7	6.57013e-33	22.7579	82.3297	0.276424	-0.283807	-0.282413	-0.307193
827	S1PR4	7.0183e-33	0.167695	4.86446	0.0344735	0.588514	0.911222	0.857876
828	OIT3	7.05885e-33	0.0145909	0.346156	0.0421514	0.359387	0.0634475	0.189448
829	SIDT1	1.0122e-32	0.0998439	2.00265	0.0498558	0.463138	0.667092	0.641195
830	WDR13	1.0172e-32	37.5022	84.6966	0.442783	-0.152363	-0.104905	-0.133232
831	ZNF540	1.03512e-32	0.35489	1.83281	0.193632	-0.0781048	-0.0631611	-0.0746637
832	STAT4	1.12245e-32	0.146378	1.94433	0.0752842	0.559684	0.795748	0.767799
833	GPR82	1.20164e-32	0.00998774	0.339887	0.0293855	0.469315	0.535803	0.554651
834	CLEC4E	1.40386e-32	0.00324137	1.65071	0.00196362	0.540387	0.804076	0.765587
835	DPM3	1.40557e-32	50.4465	165.061	0.305623	-0.165541	-0.0847905	-0.124956
836	RPS12	1.48906e-32	1599.56	3576.71	0.447216	-0.115386	-0.120435	-0.128703
837	CD28	1.72615e-32	0.0414431	2.15575	0.0192244	0.594788	0.745794	0.748214
838	RARRES1	1.99244e-32	1.32292	14.1563	0.0934509	0.650133	0.566254	0.64897
839	XCL2	2.41471e-32	0.0385222	4.93712	0.00780257	0.488541	0.842085	0.77025
840	SIRPG	2.50037e-32	0.173433	7.89107	0.0219784	0.553604	0.938688	0.862285
841	GUSBL2	2.5578e-32	3.75035	9.30202	0.403176	-0.12442	-0.224302	-0.202841
842	FLJ39739	2.73773e-32	0.0993244	0.52557	0.188984	0.119718	0.148505	0.149509
843	C1orf127	2.7829e-32	0.0702266	0.460661	0.152448	0.218229	0.212519	0.233065
844	LOC441294	2.7829e-32	0.0356251	0.593394	0.0600361	0.0345964	-0.0229921	-0.00150266
845	GUSBP1	2.86782e-32	1.93033	8.67023	0.222639	-0.12304	-0.238585	-0.211968
846	HYDIN	2.90955e-32	0.0524916	0.584685	0.0897775	-0.0452733	-0.181338	-0.141454
847	ANKRD22	3.08049e-32	0.0320849	2.96775	0.0108112	0.481019	0.744907	0.701265
848	RPL23AP7	3.22031e-32	4.11572	10.8326	0.379939	-0.0138597	-0.0837512	-0.0624586
849	EVI2B	3.34831e-32	2.73582	19.9434	0.137179	0.638431	0.8601	0.843532
850	LCK	3.71577e-32	0.292517	13.9907	0.020908	0.61128	0.940498	0.887009
851	C22orf39	4.36439e-32	13.7291	34.7948	0.394573	-0.0719151	-0.155439	-0.134738
852	AQP9	4.48231e-32	0.10318	1.7435	0.0591801	0.447789	0.438003	0.47954
853	OR4F29	4.8339e-32	0	0.0429436	0	-0.0488933	-0.109923	-0.0944841
854	C15orf21	4.95888e-32	0.79701	2.51807	0.316516	-0.0544165	0.0170835	-0.0105798
855	NCF1B	5.37167e-32	0.000350619	6.57827	5.32995e-05	0.601965	0.897299	0.853911
856	CABIN1	7.42261e-32	29.9667	74.5653	0.401885	-0.0150046	0.0182405	0.00626074
857	RRP7A	8.37948e-32	38.2302	98.81	0.386907	-0.0256881	0.0366207	0.0143767
858	MST1P2	8.3937e-32	0.302648	2.85483	0.106013	-0.189567	-0.140831	-0.172759
859	SOX18	8.86931e-32	1.72981	7.68155	0.22519	0.462804	0.185524	0.314389
860	LOC100129066	9.87112e-32	0.00042777	0.0621627	0.00688145	0.413454	0.682126	0.631153
861	TLR5	1.30935e-31	0.215304	1.39023	0.154869	0.534329	0.490296	0.550268
862	PLD3	1.4292e-31	94.026	310.757	0.302571	0.374295	0.25107	0.322794
863	C2orf77	1.47832e-31	0.344599	1.44249	0.238891	-0.0550515	-0.234603	-0.18157
864	BATF2	1.5354e-31	3.22531	16.2146	0.198913	0.240133	0.495025	0.433625
865	FOS	1.71834e-31	19.1487	127.892	0.149726	0.159177	0.0938061	0.128479
866	TMEM185A	1.86563e-31	7.36788	22.6358	0.325497	0.00519277	-0.104843	-0.0690046
867	SELP	1.89682e-31	0.00342867	1.95614	0.00175278	0.615426	0.535989	0.614301
868	RNASET2	2.22427e-31	17.0486	56.7909	0.3002	0.626357	0.722149	0.745035
869	RBM3	2.35785e-31	120.83	295.242	0.409259	-0.0600027	-0.197309	-0.158288
870	DOCK2	2.60413e-31	1.27628	10.7708	0.118494	0.692274	0.865552	0.869166
871	UBASH3A	2.62458e-31	0.0102195	2.06439	0.00495036	0.586093	0.923885	0.865479
872	IL18BP	2.71507e-31	3.73999	33.9523	0.110154	0.562804	0.862785	0.814545
873	RASL12	2.91203e-31	0.279246	3.52204	0.0792855	0.579964	0.11712	0.315716
874	HLA-F	3.11177e-31	34.1948	187.699	0.182179	0.333438	0.692148	0.605354
875	CST3	3.35826e-31	352.8	1017.7	0.346663	0.386322	0.377264	0.413297
876	SCNM1	3.47852e-31	32.5989	74.8707	0.435403	-0.13876	-0.0679873	-0.102648
877	RNF138P1	3.71416e-31	0.0393121	0.126089	0.31178	0.0319771	-0.119889	-0.0682995
878	TYW1B	3.92125e-31	0.836	3.50642	0.23842	0.0448427	-0.143761	-0.0792521
879	WDFY4	4.05386e-31	0.0156613	5.11135	0.00306403	0.680983	0.877269	0.872514
880	SLAMF6	4.49651e-31	0.0212664	6.12481	0.00347218	0.592976	0.934957	0.875794
881	CLYBL	4.54568e-31	1.48569	7.71613	0.192543	-0.0745808	-0.0466706	-0.0620419
882	GNL1	5.64724e-31	30.8705	71.8766	0.429493	-0.108288	-0.207056	-0.184571
883	RARRES3	5.91792e-31	7.11167	94.8661	0.0749654	0.497032	0.77938	0.731173
884	SDHAP2	5.95334e-31	1.6032	5.43533	0.294958	-0.0856922	-0.113634	-0.111993
885	CCL8	6.13197e-31	0.00470939	6.5719	0.000716594	0.467362	0.668468	0.643849
886	RPL9	6.37746e-31	37.9952	140.458	0.270509	-0.100228	-0.0927227	-0.10373
887	IKZF1	6.41301e-31	0.102523	6.35722	0.016127	0.662896	0.923382	0.896426
888	GLUL	7.27425e-31	50.0723	199.148	0.251433	0.376332	0.395133	0.421349
889	C16orf54	7.58422e-31	0.102288	3.50992	0.0291426	0.608607	0.913032	0.867289
890	HMGB1	8.21517e-31	49.5733	121.184	0.409074	0.0190711	-0.0741345	-0.0425197
891	ZNF683	8.72297e-31	0.00561494	1.46042	0.00384473	0.515913	0.708346	0.690679
892	IRF8	8.88032e-31	0.195892	14.938	0.0131137	0.681171	0.873147	0.869795
893	UBR4	8.97226e-31	49.0738	107.906	0.454784	0.0454645	0.0696831	0.0657908
894	SLC15A3	9.1542e-31	5.19195	43.0459	0.120614	0.569937	0.740442	0.73446
895	KIF19	9.77039e-31	0.0217183	0.205716	0.105574	0.507137	0.570543	0.593625
896	C1orf152	9.77039e-31	0.2956	1.50798	0.196023	-0.019819	-0.0561464	-0.0461607
897	CD244	1.04127e-30	0.0839318	1.52565	0.0550139	0.411442	0.700552	0.642832
898	PNMAL2	1.3181e-30	0.0318758	0.578718	0.05508	0.38725	0.255537	0.331102
899	DCUN1D5	1.33057e-30	7.86111	33.0948	0.237533	-0.0983739	-0.195072	-0.172402
900	INTS4L1	1.34619e-30	0.157978	1.23979	0.127423	-0.125835	-0.250496	-0.221186
901	TIMM8B	1.36626e-30	55.1241	142.68	0.386347	0.000216389	-0.0467909	-0.0316523
902	CRTAM	1.43861e-30	0.0561186	1.7793	0.0315398	0.565091	0.864308	0.816509
903	OR2A4	1.49729e-30	0	0.984836	0	0.0451633	-0.0270027	8.15253e-05
904	ADORA2A	1.54374e-30	0.783361	5.39113	0.145306	0.554615	0.731907	0.722428
905	GGTLC2	1.93419e-30	0.00196279	2.8073	0.000699172	0.213524	0.378278	0.34359
906	GZMA	2.21547e-30	0.00843332	23.5223	0.000358525	0.59974	0.897825	0.853361
907	FASLG	2.60841e-30	0.00924648	2.14615	0.00430839	0.529461	0.845016	0.788908
908	BLOC1S1	2.82328e-30	85.4023	199.032	0.429088	0.223027	0.181604	0.214048
909	PDLIM2	2.99881e-30	9.36494	36.057	0.259726	0.206454	0.157714	0.19109
910	CDH23	3.2628e-30	0.093116	0.741744	0.125537	0.614315	0.452384	0.557135
911	PDCD1	3.27298e-30	0.0113842	6.15272	0.00185026	0.506742	0.891951	0.811491
912	RPL7A	3.33501e-30	745.675	1776.37	0.419775	-0.146696	-0.168037	-0.173749
913	BSCL2	3.366e-30	50.8988	113.814	0.44721	-0.0422857	-0.0841685	-0.074322
914	PARP9	3.46419e-30	11.8987	38.0834	0.312437	0.298826	0.49998	0.460897
915	PSD	3.56033e-30	0.396781	4.25829	0.0931786	0.230365	0.00998089	0.100617
916	TBX21	3.60136e-30	0.156936	1.54569	0.101531	0.553286	0.891603	0.830216
917	SCN4A	3.64351e-30	0.0203704	0.169605	0.120105	0.259271	0.00281033	0.107529
918	RASSF5	3.71914e-30	2.01803	11.6364	0.173424	0.641662	0.841275	0.832079
919	ATP5G2	3.72127e-30	323.915	670.224	0.483295	-0.271561	-0.250973	-0.280876
920	KALRN	4.39017e-30	0.920573	7.7132	0.11935	0.281614	0.122689	0.19795
921	FAM113B	4.49894e-30	1.1226	7.66396	0.146477	0.632872	0.920896	0.882509
922	FLJ33630	4.65504e-30	7.24251	15.2459	0.475047	0.0565361	0.00487698	0.0263401
923	KIR2DL4	4.7086e-30	0	1.2316	0	0.409628	0.707588	0.646866
924	FUT7	4.96598e-30	0.0300136	0.828087	0.0362446	0.489084	0.781762	0.72955
925	P2RX1	5.55201e-30	0.0440572	0.939803	0.0468792	0.53334	0.73872	0.718382
926	C17orf87	5.91817e-30	0.753595	4.91216	0.153414	0.640044	0.870418	0.851189
927	TMEM53	6.08021e-30	8.05646	21.4581	0.375451	-0.168719	-0.038603	-0.0949194
928	ARL11	6.46822e-30	0.0554844	1.03848	0.0534287	0.694172	0.868748	0.872107
929	PTPRCAP	6.49084e-30	2.06245	52.858	0.0390186	0.551378	0.911691	0.843065
930	SIT1	6.49967e-30	0.0728261	8.06952	0.00902484	0.588707	0.943794	0.880049
931	NAPSB	7.65931e-30	0.178066	16.3115	0.0109166	0.623892	0.864817	0.84081
932	C1orf38	8.54999e-30	7.06226	34.9867	0.201855	0.415728	0.640838	0.604071
933	CD3G	9.05438e-30	0.0113942	3.9253	0.00290276	0.582195	0.876299	0.831611
934	FAM106C	9.30389e-30	0.047521	0.333772	0.142375	0.000182422	-0.140716	-0.0953803
935	HAAO	9.61027e-30	0.0650206	5.1919	0.0125235	0.55722	0.534935	0.589874
936	MIAT	9.73177e-30	0.41505	1.93926	0.214025	0.410608	0.577012	0.558689
937	CXCR6	1.0131e-29	0.274809	6.43752	0.0426886	0.583339	0.885435	0.838275
938	ADAM28	1.21697e-29	0.0577252	2.13893	0.0269879	0.647833	0.771761	0.787438
939	NBPF22P	1.3798e-29	0	0.031546	0	-0.139925	-0.155291	-0.162344
940	LYZ	1.43615e-29	3.04187	252.448	0.0120495	0.642238	0.7877	0.795971
941	CD5	1.54965e-29	0.0391243	5.35548	0.00730547	0.624411	0.925296	0.882047
942	LOC399744	1.80971e-29	0.613578	1.83238	0.334853	-0.13119	-0.0799674	-0.10769
943	C10orf10	1.8415e-29	5.89922	41.5971	0.141818	0.433098	0.42433	0.46428
944	UPF3A	1.97747e-29	8.68852	21.7084	0.400238	-0.103136	-0.19626	-0.175148
945	HNMT	2.10857e-29	4.94409	19.2827	0.2564	0.228027	0.190074	0.22183
946	RECQL5	2.14952e-29	8.54222	23.0831	0.370064	-0.194105	-0.0629119	-0.121751
947	LMO2	2.2757e-29	0.749034	10.4384	0.0717578	0.679743	0.645417	0.714733
948	RAB40AL	2.32922e-29	0.0625035	0.347991	0.179612	-0.126358	-0.252966	-0.223075
949	COLQ	2.42334e-29	0.323697	1.73482	0.186588	0.237304	0.409227	0.374271
950	TRPC2	2.59426e-29	0.00433627	0.129624	0.0334526	0.455144	0.478111	0.509743
951	CCL5	2.88519e-29	3.17963	118.379	0.0268597	0.580514	0.90022	0.847153
952	CIRBP	3.0029e-29	113.016	270.098	0.418426	-0.0671611	-0.162979	-0.137916
953	SPTAN1	3.02803e-29	101.485	219.106	0.463175	0.118786	0.0767945	0.100485
954	RAB37	3.21662e-29	0.127454	2.93689	0.0433975	0.53175	0.848919	0.792488
955	LAPTM5	3.23272e-29	12.1976	171.322	0.071197	0.740413	0.890171	0.905477
956	ACRBP	3.39267e-29	0.200731	1.24224	0.161587	0.549482	0.577095	0.615321
957	POTEE	3.5318e-29	0.028324	0.331061	0.0855552	-0.0102783	-0.0282317	-0.0233381
958	SIGLEC11	4.07113e-29	0.0322108	0.670486	0.0480409	0.448695	0.601484	0.590806
959	MPPED2	4.36447e-29	1.74415	8.48908	0.205458	-0.123231	-0.228838	-0.205434
960	RPS20	4.50016e-29	736.532	1864.67	0.394993	-0.090277	-0.114108	-0.114182
961	SEMA4D	5.01015e-29	2.5375	12.0256	0.211008	0.534115	0.729217	0.712252
962	UBQLN4	5.20342e-29	21.5063	49.4103	0.435259	-0.134682	-0.256729	-0.229019
963	NPL	5.30542e-29	8.20572	36.4927	0.224859	0.359047	0.454248	0.454407
964	SKAP1	5.33524e-29	0.608779	7.84023	0.0776481	0.400496	0.593532	0.565776
965	SIRPB1	5.42156e-29	1.37221	13.4545	0.101988	0.131122	0.208307	0.194722
966	KLRD1	6.31899e-29	0.00935	1.38055	0.00677265	0.50999	0.807083	0.755244
967	ZNF524	6.60264e-29	9.32035	20.7385	0.449422	0.0906493	0.182749	0.160897
968	PTPRC	6.77155e-29	0.0825856	20.4618	0.00403609	0.629924	0.846598	0.830908
969	AARSD1	8.14676e-29	21.5075	43.2359	0.497444	-0.218183	-0.298892	-0.291637
970	UBE2L6	8.47806e-29	39.6952	153.338	0.258874	0.39019	0.644586	0.59621
971	CISD2	9.02755e-29	13.9565	29.6546	0.470634	-0.0570837	-0.0402207	-0.0505386
972	MYCT1	9.23316e-29	0.225037	2.0452	0.110032	0.662704	0.301054	0.474193
973	FTH1	9.30335e-29	969.495	2910.85	0.333062	0.0870543	0.234207	0.194338
974	CCL18	9.30335e-29	2.67	63.9718	0.0417371	0.264179	0.374189	0.361453
975	RPS9	1.00732e-28	1097.67	2164.59	0.507105	-0.165534	-0.141783	-0.163614
976	FCGR2B	1.02105e-28	0.969964	16.318	0.0594415	0.518781	0.527704	0.569309
977	MR1	1.07872e-28	4.9512	20.4607	0.241985	0.252352	0.217356	0.250247
978	ACP5	1.08047e-28	72.6582	262.47	0.276824	0.117945	0.235117	0.20754
979	ITGB7	1.08047e-28	1.68509	10.1767	0.165583	0.531483	0.839067	0.785696
980	BZW1	1.13339e-28	48.6103	93.8956	0.517705	0.086559	-0.0849274	-0.0223476
981	ARHGAP4	1.23017e-28	6.10023	37.2657	0.163696	0.328102	0.516702	0.484167
982	PTP4A3	1.25235e-28	8.34103	71.6106	0.116478	0.0343579	-0.0986731	-0.0529378
983	CLECL1	1.26381e-28	0.0187791	1.81379	0.0103535	0.541493	0.823595	0.779279
984	ALKBH7	1.51266e-28	27.3132	65.0161	0.4201	-0.130328	-0.104895	-0.124249
985	FMO2	1.51765e-28	0.0034479	1.29365	0.00266525	0.483262	0.470095	0.51576
986	PRKD2	1.66175e-28	16.8613	38.6686	0.436046	0.351962	0.407142	0.419567
987	LOC613037	1.66565e-28	0.0615916	0.466655	0.131986	-0.0777248	0.00993221	-0.0249263
988	TAGAP	1.71318e-28	0.385714	5.2857	0.0729731	0.636152	0.890898	0.863496
989	FCN3	1.8409e-28	0.229232	3.02368	0.0758122	0.343883	0.334547	0.367031
990	RALY	1.857e-28	110.923	250.498	0.442811	-0.0926518	-0.0216693	-0.0524441
991	C17orf62	1.93077e-28	27.0661	62.2411	0.43486	0.34039	0.452021	0.445297
992	LOC440461	2.00666e-28	0.0112197	0.109965	0.102029	0.310825	0.316254	0.341155
993	CXorf40B	2.01318e-28	15.2846	36.112	0.423255	0.0209551	-0.030947	-0.012456
994	EIF3C	2.19802e-28	3.86053	15.8897	0.242959	-0.0727505	-0.164133	-0.140977
995	LOC653786	2.38046e-28	0.00356637	0.234982	0.0151772	0.394627	0.374664	0.414917
996	JMJD7-PLA2G4B	2.70957e-28	5.3196	15.5823	0.341388	0.032499	0.0755319	0.0644764
997	EBI3	2.87087e-28	0.683208	5.92908	0.11523	0.573789	0.856995	0.815092
998	IPCEF1	3.02745e-28	0.0484808	0.862579	0.0562045	0.520657	0.79681	0.752621
999	GOLGA6L5	3.37342e-28	0.0659183	0.24262	0.271694	-0.0772601	-0.151564	-0.134288
1000	GBP5	3.50589e-28	0.0889654	16.7431	0.00531356	0.56452	0.858619	0.812418
1001	DYRK1B	3.75244e-28	5.0228	18.288	0.27465	-0.0104429	-0.088372	-0.0642012
1002	CXCR2P1	4.19851e-28	0	5.13379	0	0.465276	0.789141	0.724857
1003	TAL1	4.3113e-28	0.0400674	0.432657	0.0926077	0.516875	0.206914	0.350926
1004	ZP3	4.6031e-28	2.91749	11.4779	0.254183	-0.131033	-0.204156	-0.191869
1005	UBD	4.60946e-28	3.11011	133.807	0.0232432	0.443065	0.764108	0.698828
1006	KLRB1	4.75644e-28	0.398935	4.3589	0.0915218	0.673617	0.843708	0.846747
1007	RBX1	4.87803e-28	124.849	266.133	0.469122	-0.0419827	0.0226022	-0.00177087
1008	LOC284900	5.06857e-28	2.10195	4.78474	0.439302	-0.0126939	0.0302291	0.0153346
1009	KRTCAP2	5.06969e-28	223.664	455.127	0.491433	-0.119463	-0.0225999	-0.0639979
1010	SRL	5.10962e-28	0.01822	0.145243	0.125445	0.468233	0.301971	0.395592
1011	TLR2	5.25555e-28	1.38552	11.6147	0.119291	0.510739	0.48795	0.539066
1012	DYNC1I2	5.70343e-28	25.4607	48.2735	0.527425	0.0481946	-0.159509	-0.0885691
1013	MRPL55	6.04242e-28	45.9523	97.4781	0.471412	-0.187701	-0.115454	-0.154784
1014	FKBP9L	6.16998e-28	1.33174	5.65692	0.235417	-0.00489519	-0.210367	-0.144696
1015	CCRL2	6.68751e-28	0.185274	2.79516	0.0662839	0.719248	0.870902	0.883783
1016	SH2D1A	6.77488e-28	0.0918534	3.59391	0.0255581	0.5393	0.879234	0.816128
1017	HLA-DPB1	7.20738e-28	64.0416	485.66	0.131865	0.662755	0.872632	0.861943
1018	GPR183	7.41309e-28	0.37061	7.52519	0.0492493	0.650392	0.699647	0.739563
1019	CXCL9	7.42772e-28	0.0912307	91.1874	0.00100048	0.531914	0.803597	0.761811
1020	RNASE1	7.79942e-28	40.681	610.838	0.0665986	0.356382	0.231137	0.301976
1021	C20orf30	1.13069e-27	83.2255	182.698	0.455535	-0.0898912	-0.177072	-0.156736
1022	HLA-A	1.18958e-27	952.058	2921.11	0.325924	0.252271	0.546179	0.47327
1023	WTAP	1.19446e-27	24.6836	45.7772	0.539212	0.247704	0.204135	0.239385
