# Supplementary material for: Investigating the utility of human melanoma cell lines as tumour models
Source: Oncotarget. 2017 Jan 2;8(6):10498–509. doi: 10.18632/oncotarget.14443 (PMC5354675; doi:10.18632/oncotarget.14443)
Supplement: Supplementary file 3 [file oncotarget-08-10498-s003.xlsx]

## Sheet: Sheet1
	BRAF	NRAS	NF1	TP53	IDH1	GNA11	GNAQ	CDK4	CDKN2A	DDX3X	KIT	MAP2K1	PPP6C	PTEN	RAC1	RB1	ARID2	TERT	CTNNB1	ITGA4
G-361	V600E
HMY-1	V600E
UACC-257
MeWo			Q1336*	E258K					P94S & P94L								S1008Y			D456N
LOX-IMVI	V600E & I208V
SK-MEL-30	E275K & D287H	Q61K		R273H						H472Y
HT-144	V600E
928 mel	V600E										M541L
SK-MEL-28	V600E			L145R										T167A
COLO 792																	R274*
SK-MEL-5	V600E
537 MEL																				E157K & L67H
IPC-298		Q61L		R213*		Q299*			G114S
A-375	V600E								G75V & G83V
IGR-37	V600E
COLO 849	V600E	Q61L
RPMI-7951	V600E			S166*
624 mel	V600E			C275W															S45Y & D32H
A2058	V600E			V274F								P124S		L112Q		Q93*
SK-MEL-2		Q61R		G245S
MDA-MB-435	V600E			G266E
MEL-HO	V600E										M541L			A151P
COLO 794	V600E			C135R
SK23	G466A
Hs 936.T	N581K	Q61K										P124L
SK-MEL-24	V600E								R88L
SK-MEL-31	V600E		S2585F
SK-MEL-3	V600E			R267W
UCSD-242l	V600E													Q245*
COLO-783	V600E			P27L
Hs 940.T		Q61R
C32	V600E
888	V600E									T231I									S37F
DEOC-1		G12D
SK-MEL-1	V600E			C277F															S33C
COLO 679	V600E
Hs 294T	V600E
Hs 695T	V600E								P126S
WM-115	V600E
Hs 895.T
Hs 852.T		G12V
Hs 839.T				P278S
