# Supplementary material for: Investigating the utility of human melanoma cell lines as tumour models
Source: Oncotarget. 2017 Jan 2;8(6):10498–509. doi: 10.18632/oncotarget.14443 (PMC5354675; doi:10.18632/oncotarget.14443)
Supplement: Supplementary file 4 [file oncotarget-08-10498-s004.xlsx]

## Sheet: Sheet1
	TCGA samples with mutations (n, ntotal=294)	TCGA samples with mutations (%)	Cell lines with mutations (n, ntotal=42)	Cell lines with mutations (%)	p value (binomial test)
BRAF	153	52	31	73.8	0.005038
NRAS	75	25.5	8	19	0.3817
TP53	38	12.9	14	33.3	0.0005442
NF1	33	11.2	2	4.8	0.2278
ARID2	34	11.6	3	7.1	0.4756
CDKN2A	32	10.9	5	11.9	0.803
ITGA4	30	10.2	2	4.8	0.3151
MSR1	20	6.8	0	0	0.1152
PTEN	16	5.4	4	9.5	0.2889
PPP6C	17	5.8	0	0	0.1754
RAC1	15	5.1	0	0	0.276
DDX3X	14	4.8	2	4.8	1
IDH1	13	4.4	0	0	0.2633
ZFX	11	3.7	1	2.4	1
MAP2K1	20	6.8	2	4.8	1
CTNNB1	15	5.1	3	7.1	0.4738
PPIAL4G	9	3.1	0	0	0.6406
ACD	13	4.4	0	0	0.2633
WDR12	5	1.7	1	2.4	0.5135
COL9A2	8	2.7	1	2.4	1
RB1	6	2	1	2.4	0.5794
STK19	10	3.4	1	2.4	1
CCDC28A	11	3.7	1	2.4	1
GNAI2	3	1	1	2.4	0.35
